# Supplementary material for: Meta-analysis of Inter-species Liver Co-expression Networks Elucidates Traits Associated with Common Human Diseases
Source: PLoS Comput Biol. 2009 Dec 18;5(12):e1000616. doi: 10.1371/journal.pcbi.1000616 (PMC2787626; doi:10.1371/journal.pcbi.1000616)
Supplement: Table S3 — Ordered annotations of human liver samples shown in Figure S3A. (0.01 MB TXT) [file pcbi.1000616.s011.txt]

Table S3 Ordered annotations of human liver samples shown in Figure S3A. 
Human Liver 53
95-07-C096# 229
93-02-C009_(2/1/93# 281
HH-989
HH-1156
13457 (E)# 247
Human Liver 75
4007246B 5# 456
89-5-55# 9
95-10-C220# 214
HH-930
HL 112# 124
HH-965
HH-932
HH-889
HH-996
1050399 B 6# 459
0041842-05# 370
HH-998
HH-995
4007448B 3# 457
HH-967
88-03-250# 35
Human Liver 143
89-6-174# 11
Human Liver 55
HL 30# 86
9708C 055a# 259
9706C 287g# 260
HH-F164
9706C 035ge# 261
01-07-A290g# 398
HL 100# 132
91-11-W012# 337
HH-862
HH-F166
HL 140# 98
Human Liver 130
91-10-W168# 338
HH-1014
HL 139# 100
HL 28# 88
FH 86# 134
HL 17# 95
FH 85# 135
HH-1070
FH 56# 146
HH-1033
HH-1032
HH-1039
32224# 220
HH-1059
FH 58# 145
HH-1042
HH-1073
38419_(S99-6078)_(4/5/99)# 203
8160 G_Very large piece# 295
16048 A1D# 196
38400_NDRI (S99-5975)# 204
36241_NDRI (S98-3829)_(3/4/98)# 198
HL 104# 129
9803 C008a# 199
HL 134# 104
HL 16# 96
HH-1087
HL 26# 89
HL 116# 120
HL 132# 106
HL 114# 122
HL 97# 72
HL 23# 91
HL 113# 123
HL 135# 103
16043 A2A# 193
HL 129# 110
HL 130# 108
HL 124# 114
00-05-A256g# 374
HH-1079
HL 141# 97
HL 102# 131
0010c 139j# 183
HL 127# 112
HL 123# 115
HL 128# 111
HH-1038
HL 35# 82
HL 34# 83
HL 126# 113
HL 11l# 118
HL 131# 107
HH-972
HH-973
HH-F191
6059 E_(CHTN S93-6504)# 276
HH-F206
HH-D173
HH-1051
22988 A4I# 380
HH-1044
HH-919
HH-864
HH-F171
HH-881-2
HH-877
HH-F186
HH-1111
HH-F189
HH-870
92-07-W081# 346
HH-994
1051099B 4# 484
23769 A1 A# 387
HH-1024
0040642-01# 362
02-11-A257c# 405
HH-F174
HH-F176
0206C 144F# 395
4945 F_(9/3/92)_(10137818)# 352
HH-1029
HH-1050
HH-1020
HH-883
HH-F222
0040667-03# 363
FH 55# 147
25071 A1 B# 396
HH-1234
03-11-A026b# 423
4946 F_8/31/1992_(9569120)# 353
92-10-C201_(10/21/92)_diseased liver# 355
HH-D175
FH 51# 148
HH-902
95-6-C002G# 232
HH-946
HH-1115
HH-F212
HH-1117
HH-914
9708C 015b# 263
92-02-W066# 347
104 1156B 10# 439
01-11-A089i# 399
28771 A1J# 429
16044 A2C# 194
030-05-A396l# 413
HL 92# 76
HH-F168
HH-F163
95-11-C174# 217
D-12597# 465
24039 A4A# 388
HH-F240
9707C 292e# 262
1050670B 3# 475
34683# 270
FH 39# 150
FH 38# 151
29173_(NDRI S94-7185)# 296
9704C 269C# 267
03-04-A129a# 407
29547 A2E# 430
HH-F218
90-5-c-34_(5/2/90)# 312
1050692D 1# 476
0045976-02# 391
HH-1170
13457 (C)# 490
30383# 238
CHTN 12742E# 358
93 04 C327# 277
HH-F220
1050458 B 3# 462
HH-D264
95-05-C011G# 234
34953 (S97-8910)# 265
HH-D272
HH-903
5803 A# 274
1041699B# 441
HH-F170
9708C 223A# 264
4040578B# 442
HH-D162
HH-F175
HH-646-1
36093_NDRI (S98-2046)# 202
4931 A & B# 351
HH-899
HH-646-2
9705C 197A# 266
HH-901
34425# 269
1050507 A 1# 463
0303C 271# 408
HH-1210
24870_(3/24/92)# 342
HL 40# 77
HL 95# 73
16045 A1A# 197
16046 A1C# 195
HL 94# 74
HL 29# 87
NDRI 5-26-95 SWFR# 501
HH-915
HH-916
FH 88# 133
HH-1174
HH-1180
HH-1121
HH-1125
7249 C# 302
HH-1186
HH-1182
HH-1183
HH-1179
CHTN 13035D# 359
30531 (S95-180)# 236
HH-819
872-1017
HH-1187
HH-1202
HH-1249
HH-1031
03-01-A020b# 406
90-06-A153 (8/17/90)# 499
14901 N# NORI#759, 1 hr # 505
9010c298# 506
FH 76 second bonus# 504
HH-D278
HH-881-1
HH-922
HH-928
HH-926
HH-D287
HH-1209
HH-1194
HH-1201
HH-1112
4006531A 15# 478
90-080A 109_(8/17/90)_CHTN/Birmingham# 321
4006401A 35# 452
22928# 323
23128# 322
HH-1227
HH-906
HH-1058
HH-1040
HH-905
HH-841
HH-1000
Human Liver 131
1041613B# 440
4050204B4# 480
5948 L_(102 99 394)# 275
27234 A2 G# 400
HH-913
22883# 324
HH-D260
HH-F177
22760 A3D# 379
HL 33# 84
55331# 25
4007114B 6# 479
HH-1076
HH-999
FH 73# 140
HH-952-2
HH-1097
1050404 B 5# 460
1050122B# 443
7283 C# 301
95-02-C022G# 230
5331  (10/11/88)# 23
HH-890
HH-1246
HH-861
1579478-9# 1
16462 a/a# 190
Human Liver 93
Human Liver 64
HL 109# 126
Human Liver 65
HL 108# 127
29379 A2F# 414
Human Liver 67
HH-863
9810 C 025a# 207
HH-1223
HH-1213
91 07 C261_(7/23/91)# 336
32753 (S96-5494)# 248
HH-1008
00-05-A256f# 397
HH-604
HH-D335
HH-D371
HH-1248
HH-1009
HH-1002
4003345D# 240
9807  C23a# 186
95-06-C303# 231
9607C079# 241
8914J (S94-164 39)# 221
16223  A2C# 191
17063  A2C# 212
8544 C# 293
9512 C034G# 253
8233C (S94-8642)# 254
FH 60# 144
104 1101A 8# 438
95-07-C006G# 224
32570 ((S96-3157)# 257
38434# 205
03-12-A153d# 424
HH-1001
11264 N# 44
S.P. 16# 165
Human Liver 114
HH-1220
FH 69# 141
32923 (S96-7753)# 243
38374# 206
93-84# 45
HL-M-8# 64
3040630A# 435
95-09-C211# 225
13672A# 244
FH 84# 136
95-09-C0209G# 222
HH-666
HH-667
S.P. 17# 166
32471 A2 B# 431
95-10-C056# 223
HH-896
HH-1100
05-04-A179i# 487
9605C103# 245
33414# 239
HL 98# 71
9803  C203c# 187
3718_(NDRI 9644543)_(11/14/91)# 339
37695_(S99-8)_(1/27/99)# 210
9808  C100b# 189
HH-977
HH-978
29658 A1B# 415
24493_(1/8/92)# 340
HL-M-5# 67
HH-1012
92 02 C221_(2/21/92)# 341
HH-F151
103 0918A 1# 420
9710C 204b# 258
HH-911
1051041B 4# 482
HH-1066
HH-1069
Human Liver 124
Human Liver 89
HH-927-2
HH-940
HH-F157
Human Liver 119
03-08-A487e# 422
35035 A3D# 445
Human Liver 121
HH-984
1050441 B 4# 461
S.P. 23# 167
HH-976
HH-1090
HH-945
HH-1165
28235 A2 H# 402
HH-F152
HH-929
4006452D 3# 453
0040929-01# 365
0041183-02# 368
0041327-01# 369
1050254B 4# 450
0102c 104c# 182
HH-654
HH-941
HH-858
HH-1089
Human Liver 56
HH-1233
Human Liver 57
4007243B 4# 455
HH-1091
Human Liver 59
Human Liver 63
HH-970
00-06-A289c# 375
HL 39# 78
Human Liver 79
HH-988
8528 C# 294
9812 C 016a# 208
HH-873
FH 76# 139
95-11-C055G# 216
89-6-77# 5
Human Liver 71
Human Liver 74
FH 77# 138
HH-1226
89-7-147# 8
HL 103# 130
HH-1077
HH-1095
1050291B 5# 451
88-05-216# 33
644
HH-1084
HH-895
1050253B 7# 449
Human Liver 108
3987_(1/30/92)_(9623091)# 343
89-5-47# 6
HH-1240
HH-1105
178
HH-961
HH-982
HH-1072
HH-1083
Human Liver 127
HH-871
Human Liver 125
HH-1068
Human Liver 85
95-10-C159# 219
33519 A1 A# 432
