# Supplementary material for: Meta-analysis of Inter-species Liver Co-expression Networks Elucidates Traits Associated with Common Human Diseases
Source: PLoS Comput Biol. 2009 Dec 18;5(12):e1000616. doi: 10.1371/journal.pcbi.1000616 (PMC2787626; doi:10.1371/journal.pcbi.1000616)
Supplement: Table S4 — Ordered human gene symbols for genes shown in Figure S3A. (0.05 MB TXT) [file pcbi.1000616.s012.txt]

Table S4 Ordered human gene symbols for genes shown in Figure S3A. 
MACF1
C7orf42
LAPTM5
CSNK1D
PUM2
COL10A1
BCLAF1
FAM180A
ZNF706
SLC7A13
TMEM176A
FMC1
AGTRAP
FAM118A
KIAA1161
CNTN1
RAPGEFL1
C11orf54
AKR1CL2
PCDH24
PIAS2
XPO5
LMO1
PCSK5
AGMAT
Contig48014_RC
BLCAP
CENPN
TAGLN
FKBP11
TRIM16
SCN4A
TIMM9
ZNF167
ZBTB44
SLC23A3
C1QBP
MYLK3
AIP
HSS00041504
ZNF410
SMAD4
SLC2A2
DCPS
WIPF2
C20orf3
DYRK3
HSS00216720
HSPA13
SEPX1
CCDC101
PAOX
NFXL1
IKZF4
SOX3
NAB1
PIGG
USO1
LRRC27
TNP1
FLVCR2
PPP2CB
SSR1
OTC
HDAC4
RAB10
RFX7
PLAU
DDX39
SLC7A7
KLRK1
CDK10
ATP2B1
ERC1
NFKBIE
PLAGL1
GRIA2
PTGER3
CTNNBL1
TNKS
EXT2
TEP1
PRICKLE4
RWDD4A
KCNE2
TSPAN32
MDM2
WDR77
DDX20
VCP
MAP7
POLI
REG4
ALKBH4
SLC45A3
KIAA1143
LYZ
PRKCH
SLC37A4
ATP4A
LRRC28
GABRE
MRPL18
CPXM2
CTCF
BACE2
NMBR
PAPSS2
PRELP
TSNAXIP1
WDR79
GNAL
HINT2
AA063406
DDIT4
LRRC4C
PPP1R16B
TNFRSF12A
RPL14
ZNF395
BCOR
USP4
SPDYA
C11orf74
LTB4R2
SHPRH
HIPK1
CNR2
ASAH3L
MYBPC1
NEB
HIBCH
WDR47
DEF8
DMD
XRCC4
LPAR1
TAPBP
ATP2C2
CPS1
DBT
ZNF839
HPGD
CEACAM3
EMX1
TRIM44
SNCAIP
SLC30A1
C9orf25
ZCWPW1
PTPRM
PLEKHA5
HMGA2
NHP2
BAHCC1
TIMM8A
AFG3L2
CCIN
MMP16
PIK3AP1
LRRFIP2
GPBP1L1
C5orf30
C20orf114
MCM9
FGFR1
MICALCL
KRR1
PIGX
AL133099
REEP5
ST5
CDH17
TBC1D22B
ABCC3
FAM159A
MICALL1
ANKRD10
FOXN3
XPC
PPAPDC1A
C2CD3
DNAH7
SEC61A1
NUBP2
UBTD1
BATF2
MS4A1
TUBG2
PTPRH
MORF4L2
DDAH1
SPINT1
CD69
FADD
KLKB1
EPC1
SLC2A3
PSMB9
NUDT8
METTL9
FGFR4
ALG12
HSD17B6
EMX2
NUDT18
SPATA2
GRM4
FGF13
NM_138397
SGPP2
NLRC5
C6orf47
BDH2
ENST00000241847
DTWD1
AADAC
ADI1
INDO
Contig56513_RC
NTHL1
MATN1
FBLN5
SDHB
TSPO
FAM109A
AK001903
FAM134C
TNFRSF4
CX3CL1
PPIL1
GSC
PRELID2
CBX6
STON2
TXNRD1
PERP
RIOK2
CKMT2
CDH15
PDLIM2
IAH1
AMIGO1
NM_020355
POLR3F
ARHGAP17
SLC35D1
hCT2345203
ECH1
FAM114A2
FTSJD2
P2RX1
CXCL12
ZNF507
HCK
SYT13
ARHGEF3
MARCH2
GUF1
ENST00000297001
TRIM72
TSC2
SNAPC1
TTC12
CDKN2AIP
MYL3
JMJD8
CLDN18
TRPC1
PCNXL2
GDNF
PECR
IL1F10
ALDH16A1
RAB3IL1
SCHIP1
NM_015055
MAP3K7IP2
PLCB4
PTGES
LARS
PIGR
KCNJ8
GNPDA2
PDZK1IP1
DPEP2
TMEM222
PHF12
PPFIA2
PCID2
KCNJ9
TH
ITGA4
IL12B
ENST00000298789
TES
TDRD9
C12orf66
NM_024619
HSPA14
SLC10A1
CDKN1A
SLC25A17
ADAMTS12
CMTM7
EFHA2
KLHL38
ZFP36L1
GP2
FHL2
DNAJC21
ASPH
SLC26A4
ACMSD
LAMA4
CNKSR3
FABP4
NHLRC3
TXNDC16
TCHH
CHRM1
TBC1D9B
WDR46
MMACHC
CYP2U1
ATF7IP2
DCP1A
NM_016404
FAM122A
NKD2
SIRT6
WIZ
CCDC28B
HPCA
TMEM132D
KEAP1
C11orf63
TIMP2
IMPA2
PEPD
CD1D
PCGF5
PREB
DPM2
ENST00000272907
TOR1A
ZNF367
PTK2
GADD45A
C12orf10
PARK7
CXCR7
ACVR1
ARHGAP22
PGAM5
SERPINA6
KIAA1377
CACNA2D4
UBTD2
BICD1
SLC25A21
OCIAD2
SEPHS2
ORAI1
TPD52L1
RAB11FIP1
ENC1
SLC36A4
UBR4
MYST2
SMPD1
OAZ3
MGMT
FAM58A
MYBBP1A
PEX26
EGLN3
PXDN
FAM36A
SERPIND1
WDR22
DMGDH
ALDH1L1
PAX8
B4GALNT1
RBM5
SH2B3
GP5
NIPBL
LMO4
NEXN
PFN1
NM_032947
UBE4B
ORC3L
PARP1
PLA2G2E
C3
TMEM57
NUP205
RCSD1
NFYB
FBXW11
ITGA6
NIPA1
FAHD1
THRB
KCNH5
CENPE
PXK
RBM7
ACCS
TAF7
ARHGAP28
SYP
PIK3R4
RNF17
SDC1
SLC17A2
ARHGEF7
B4GALT1
PAH
FGL1
APP
ATP4B
SCN9A
IGF1R
GFPT1
RBM34
KRTAP13-1
ZBTB3
ACBD4
THOC1
MTRR
SNRPA
CAPN13
GSDMC
MTNR1B
GNAI2
EMP1
SMC1A
STX2
SBNO1
C20orf194
PTPRE
PMP22
PVRL1
ADPRHL1
TRPM1
NEDD1
POLR2D
PSEN1
LIPT1
PRKRA
CUEDC2
TRIM54
TADA2L
ODC1
SLC33A1
ASNSD1
PRRG2
RPAP1
PIK3R1
RP11-529I10.4
LYNX1
SCFD1
LONRF1
MAP4
FGF1
AK5
DGAT1
ZSWIM6
RBM9
C2orf43
FAM8A1
VASH1
GSTP1
TMEM115
ITGA11
SCPEP1
POLR2H
ZBTB40
C6orf154
SETD2
FLOT2
FEZF2
IRS1
ZBTB48
SLC23A1
Contig36590_RC
hCT2250856
HSS00075325
AMBN
FLRT3
SLC4A4
CSNK1E
ASB9
BAZ1A
EXOC8
NR4A2
SUCLG1
PPARGC1A
PAX3
CRYM
RNF31
SSH2
OR51E2
SESN3
NLN
HDLBP
NM_199227
MORC2
CNRIP1
HOOK2
IGSF9
PAX6
EGFL6
IDUA
ZBTB25
PTPN2
RABGEF1
SPC24
NLGN1
CCDC150
TKT
DRD2
SIRT5
NUP54
QDPR
SLC17A1
PIN1
CBX1
MTA3
BCL2
SRGN
BCL7A
TOPORS
MDH1
KCNE4
SLC46A3
CNOT4
TTLL10
VTCN1
FMO5
UGT1A6
GPR128
C5orf4
CDC14A
TOM1L2
SLC38A11
BMP2K
FLOT1
C1orf111
C15orf39
AHI1
SULT1C2
SFTPA1B
SERPINF1
TOM1
MLLT6
ITIH1
CCRK
SERPINB1
hCT2251184
RAD9A
RNF19B
PLSCR3
PHLDA1
CNKSR1
STK17B
C11orf42
MTMR6
DHRS13
ANUBL1
HMGCL
MAPK14
GPC3
SDC4
DCC
EXOC7
BBS2
C18orf25
MAP4K4
HAGH
NR1I3
IPO4
DYX1C1
CAPZA3
FBXL7
RNF151
TXNL1
TBC1D15
MAF
TRAP1
CACNG6
ACAA1
MRPS18A
SAE1
C1orf32
PANK1
PIPOX
TTLL6
GTF2E2
PDIA3
ARFGEF2
IDH2
DOM3Z
C2orf76
LAPTM4A
ACOT12
FRY
EPB41L5
C21orf66
FAM181A
PTDSS1
ITGAD
FAM62A
MUC5B
IL18BP
ZNRF4
TEX15
CHD1
ACTR1A
ADAR
JPH2
PDK1
KIAA1549
PCSK6
SLC25A26
NAT12
SPAG4
KIAA0100
UHRF1BP1L
CNTN6
DOK2
PTPRG
NFKBID
OPLAH
GPR4
WFIKKN1
TBC1D14
DDRGK1
PRSS23
UGT2A1
SGPP1
APAF1
CTH
DDX49
IL11RA
GOLIM4
SEC23B
TSC22D4
HSS0029512.2
SLCO2A1
ARFIP2
BTBD6
BAIAP3
CCDC43
TTC23
PEX12
C9orf5
TMEM209
C20orf29
TRHDE
NT5M
INCENP
GCGR
PTGDS
SLC37A2
GPR110
HIF3A
ARHGEF10
DNASE2B
SERPINB11
ATP6V0B
CEP250
CYB561D1
PMPCB
DPP8
GPR44
CLN5
SMARCAD1
PCYT1B
PAPPA
PRDX4
PPIB
KPNA1
FOLR2
MECR
CCBL1
ABCG8
PTK2B
FOLR1
MRPL46
HORMAD1
SH2B1
SSR2
NCDN
NUP160
NUCKS1
NT5DC1
EFNA5
GRIA1
CD40LG
NM_019005
LECT1
MBOAT2
SLCO1B3
C9orf41
BRMS1L
TXN
U00956
C9orf9
KCNIP4
CCND1
PPP2R5A
EPHA4
NT5E
APOA5
CD247
SLC9A3R1
HMGN3
TTC29
ANAPC4
GABRG2
PTPLAD1
HOXC8
KIAA1967
ABCG5
TWF1
EIF3H
PON2
COTL1
CYP2J2
HSS00282089
DDX17
MTNR1A
C14orf43
MOBKL2B
ASB17
EXO1
GALM
C9orf46
C5orf32
ZHX3
GREM1
ALPI
XYLT1
FAM184B
IER3
NFRKB
ACOT1
APEX2
VAC14
C9orf142
ROBO4
DNAJB4
PGPEP1
ATXN2L
CAMK2N2
HNRNPAB
MAPKAPK3
NR2F6
DR1
TTC23L
JARID1C
PDAP1
GPR98
PRDX1
BC000908
ZBED3
C20orf152
MRPL17
RIMKLA
AP4E1
KCNH2
ZMYND11
UBE2A
COG2
IQCG
SLC26A8
DOK4
SLC8A1
CLDN11
SGK2
AREG
NAE1
ACE
QPRT
MTERFD2
UNC13D
TMEM30B
ASRGL1
SLC35F2
NUPL2
CD19
Contig52981_RC
GPT
MDM4
FMOD
GTF3C5
C2orf3
FKBP2
PDGFA
TSC22D1
LRP4
GGCX
CLEC1B
YAF2
ZFYVE21
C11orf84
VSTM2B
EPDR1
FAM53A
MAGI3
NAPG
TPST2
RAD18
RBM25
MARVELD3
PIP4K2B
MPPED2
SLC9A2
TIAL1
LONRF2
ING1
TEKT5
SCP2
SMEK2
KCNK6
ANK3
CSDA
LSM12
MMP3
REPS2
C14orf105
YPEL2
C13orf33
NRP2
ADAMTS18
HAS1
CLDN14
CLEC12B
INSIG2
CREB5
CLRN1
ANXA9
JMJD1C
EWSR1
C6orf170
SLC1A3
CDKN2AIPNL
EP400
HNRNPH1
WARS2
FBLN7
TTC1
CASR
SLC16A11
CDC20
MAPK13
CYP26B1
XPOT
LECT2
BARX2
SENP7
CHDH
TSR1
LRPPRC
TMEM135
SNIP1
ANGPTL4
KIF23
ATP7A
CROT
FGD6
FOS
TFAP2E
AGGF1
ADK
AGK
C8orf45
KIFC3
HNF1B
EGF
RASIP1
ALG5
ANAPC2
VSIG8
CACNB2
NM_173542
CHRDL2
PACSIN2
STAC2
NAGS
SESN1
CCDC82
ARMC2
NLE1
ADAM18
PSMC5
TOX
YIPF6
ACAT2
TPST1
TMEM98
LRFN1
STC1
METTL10
CDH23
NDRG4
PSEN2
SPA17
C15orf48
INTS8
HTRA3
TYROBP
TRPM7
KIRREL
SPEF2
BCAR3
NM_025087
CPA3
CREBBP
PARD3
LACTB2
C1orf168
AFF3
C11orf49
TRPT1
VPS35
RAB19
ASAH1
RAD9B
UTP20
MKS1
GAR1
CUGBP2
TTC35
TMEM81
LRDD
NUP85
SCG5
MC2R
PRMT5
UFC1
IL2
SLC24A4
IGHMBP2
PDZK1
SMAD9
DAK
GABARAPL1
CYP2D6
ATP6V1F
DZIP1L
FBXW5
BCL2L15
MMD
RIPK5
SLC40A1
ME1
UNC13B
IRF5
GLCE
CDK6
TMCO3
PNOC
GPR149
TUBB2B
LRRC34
GNAZ
MYOT
CNN3
TTC37
AB018289
PLIN
PLA2G4C
VSIG2
NM_014859
MKKS
ATG3
CR1
TAOK3
FNBP1
EBF1
TRIM14
GOLPH3
CDH2
DKK1
DHRS1
SH3RF2
PDK2
SH3BP4
BCL10
TOB2
TLX2
FLII
LSM10
MAT1A
HSPA2
DUSP8
TRPM4
RFESD
KIAA0430
METAP2
FKBP9
BCKDHB
ASB13
KCTD6
PFN2
CLDN3
TARDBP
CD3E
LRP5
POLE3
CTSL1
TCF15
DDHD1
AI765621
CYFIP2
SMPD4
GINS1
RBM39
POLR2F
PPFIA1
SERPINE2
ABCA1
TMEM8
BRE
GABPB1
RNF208
MLLT1
C12orf23
HNF4G
UNC119B
PCM1
ATP5G2
TBC1D2
MAX
TSPAN8
RGS17
hCT1971190
COL14A1
TLE1
SLC30A5
INSM2
DST
HTR2B
AMH
GPR175
DTX4
UBAP1
ARHGEF12
TYSND1
CYB5B
USP37
SS18
RP5-1000E10.4
SLC25A29
SLC30A2
QSER1
CCR5
VPS33B
HOOK3
ZNF608
TXNDC1
PTTG1IP
GJB2
CYP7B1
UBE2D3
TMED9
SEPW1
TSPAN9
PPP1R7
HS1BP3
MYSM1
XYLT2
SOS1
ST3GAL6
SRRM1
TRIM31
SP7
IGSF3
NM_032285
PDE11A
CD40
XRCC5
PPP1R15A
TOMM40L
ELAVL1
PCYT1A
CHRNB1
DSCC1
NAAA
C6orf89
CTSK
TDRD7
PXMP2
P2RY14
TNKS1BP1
ZNF821
KIF3C
GTSF1
PLB1
PEX14
NM_032435
SUV420H1
NELL2
SLC16A1
ADAM15
DNAJC5
FKTN
PPAP2C
SLC39A10
RGL3
MAP7D1
C9orf30
AP3M2
SKAP1
CORO1A
DBR1
CPA5
BAI1
EFCAB10
OTUD7B
ADRA2B
DYSFIP1
TLR2
C16orf42
TSEN15
SLC39A4
C17orf58
SLC6A13
OPN4
PDIK1L
ZMYM1
SVOP
BCAS3
HNRNPR
PSTPIP2
SMARCD2
LY75
F7
SFRS18
TMEM116
FETUB
KAT2B
CHST2
AK057559
SFXN5
HOXC10
GPER
ZNF445
EPHX2
KCNQ2
POLRMT
SLC9A3R2
GPR85
FAM128B
KLF6
MC4R
SUCLA2
KCNH4
NT5DC3
ANKRD45
ANKRD49
SAP30
TMEM214
TTC38
SLC13A5
RAD52
NSDHL
C1orf112
UPF3B
MARCO
SBK1
CCDC63
ACADSB
SLC7A3
RNF157
NEFM
C1orf172
SULF2
SAP130
FBXL20
IER2
IL15RA
TYW3
APOBEC2
GALNTL4
MUPCDH
DUSP12
FUT2
TM9SF3
CYP51A1
KIAA0391
UCP1
TMEM132A
EPHA5
RBBP5
STK19
MFI2
CD244
CBLC
C9orf150
IQGAP2
EIF2B1
C9orf80
PHLDA2
GAB1
PPIL3
MSH3
RAMP2
DNAJC15
BCAN
WNT2
FGFR1OP2
KIF13B
ARHGAP27
THNSL1
RPS6KC1
RPL22L1
OVOL2
IL16
CA5B
C17orf85
UGCG
BID
DDR2
MPDZ
AXL
ANKRD37
C14orf179
PICK1
ABAT
ATF3
NR1H3
FCGR3A
SLC22A17
LIPA
TTC9
SMC6
CYSLTR1
GPN3
CPT1B
SMG5
TBX5
POLR2J
KIAA0406
SURF6
RUNX3
BANF2
GNGT2
PTPN13
PYCR2
TCHP
STRAP
IDE
MED10
OTP
SMTNL2
MTX2
CNOT8
ENST00000287971
FOXD3
HRC
PFKFB4
COL5A3
INTS7
TMBIM4
ZFYVE20
CSNK1A1
LGALS3
TM7SF3
KANK1
TSGA10
SPACA5B
UBXN10
PMM1
HOOK1
FASTKD2
PCF11
RB1CC1
KDR
PRKD3
CCL2
MAP3K8
CYP2B7P1
NCAPD2
KLHL5
BPIL3
ATXN3
CALD1
RHOV
SIPA1
MAD2L1
MRPS34
ACLY
ZFC3H1
ST8SIA6
ARF4
UBL5
HSS00092526
ICT1
GPLD1
DOLK
LPIN3
SLC12A3
PRKCG
ARL4D
ALDH1A1
QARS
ZRSR2
HABP4
DBC1
SOCS5
CA14
GPN2
NUP50
ANO1
DCBLD2
F3
C6orf134
RBM17
CARTPT
CRLS1
TMC5
ENDOGL1
C10orf10
MLXIPL
DNASE2
DOK5
INPP5K
TMED1
CD200R1
ELK3
ZNF498
TEAD1
TUBE1
HHEX
ZNF710
DYNLL1
ADAMTS9
C16orf71
FUT4
EEF1E1
MIA
RHBDF2
FKBPL
CWC15
SYT16
CORIN
C14orf138
POU4F1
SLC22A1
CUL5
CXCL2
NM_006303
GUK1
FZD5
ALDOC
TF
WNK2
ACSL1
FUBP3
TRAK1
PDE3B
IGFBP5
TMEM85
SPOCD1
MYH2
ELFN2
CASC3
TTC13
OMG
TRUB2
FAM102A
AKAP8L
C4orf8
CDC25C
RBP4
PTPRU
WBP11
NPEPPS
RFXANK
C16orf70
ADAM11
MYH11
LTBR
NR1D2
KCNK9
LIMK1
MATN4
INSIG1
CNOT2
FAM78A
FAM49A
ANKRD11
CDC25A
GPR137
PPP1R3B
OAZ2
ST6GALNAC2
RGS3
P4HB
MED27
ACTL7A
ZNF652
P2RX5
ATAD3B
HEXDC
POU6F1
AKAP6
SHMT1
SHMT2
NDN
PER2
TANK
TULP4
CBX2
RAB6A
HDAC3
SRP14
C14orf94
CDH1
FASN
CYP1A1
TSNAX
RAB8B
TAPT1
REEP6
ITFG2
C4orf43
HIP1R
CACNA1C
NSUN6
TTC16
EFCAB2
MYBPH
CPN1
SPATA22
ITGAX
MAP3K14
ASB2
RRP15
SYN2
LMNB1
BFSP1
KCNN4
APOH
CCT6A
WDHD1
GIPR
C6orf1
NDEL1
ATMIN
CHMP5
DENND2D
CLIC1
SAV1
PTPRS
NRXN1
COL6A2
DBH
KPNA2
CCNT1
TPPP3
ZNF583
WDR63
KIAA0913
TFAP2A
ZNF654
CD34
MED8
SOX13
C14orf159
EYA2
EXOSC5
RGS4
PTPN1
AASS
PAQR8
MAK10
DHRS4
SPATA21
F5
GPR124
TPSB2
PIM3
LANCL1
ARIH1
MTHFD2L
DDX24
ARHGEF19
FAM5C
SORD
TMEM195
XRCC6BP1
IL10RA
C22orf23
NOB1
NM_152672
PTPN12
FBP1
DYRK1A
PML
EFNA1
NFE2L2
KIAA0152
LHX2
C16orf80
ADAL
LEPROTL1
RNF181
RHBDF1
KIAA1632
SYT4
PSMD14
HAAO
SOLH
SPRY2
MGST1
C17orf62
NCAM1
PSMA1
MED17
MBD5
GAS7
PKP4
HAPLN1
SPOCK1
PDS5B
TMEM216
FABP1
TREM2
CYP11A1
KHK
hCT30299.2
EPHA8
COL4A4
RMND5B
RERG
UHMK1
SLC25A32
POLR3C
SERPINA1
GSDMA
TMEM165
GAL3ST4
AF086381
SYNGR1
PDE8B
SHD
ARHGAP1
MRPL50
PDE4DIP
OMP
SNX15
SPATA20
POLR1A
IGFBP7
ASPM
PLA2G12B
PNPO
MAF1
C8orf46
PLDN
RALYL
RSPRY1
PDE10A
RBMS1
TMEM161B
HMGCS2
CBL
ZDHHC7
TFPI2
SCAPER
ZHX1
IFI30
C9orf24
C13orf39
TRIB1
VWF
FKBP15
IL15
PLA2G2A
PIP5K3
CYP3A4
RHBG
SOX6
MESDC1
KPTN
GRB14
MUC4
TLN1
RHOB
UBE2Q1
EML4
C15orf57
SMTN
E2F5
HAX1
RNF135
FAM3C
GOLGA3
BMS1
PFDN6
ITGB8
GABRQ
HSS00154957
ATP1A1
LIG4
MMEL1
GABRA3
C19orf21
PSMC3IP
PPIG
PARP8
AAAS
SPG21
LRRC36
STAT1
MIF
GATA4
KIAA0182
CA2
PAG1
EHHADH
MCOLN3
RNF122
DAB1
ABHD14A
RPL27
EXOC2
FAM134A
UBA3
C9orf126
VTA1
C16orf59
ZFHX4
NM_018445
CHKA
CTNNAL1
U46752
CALHM2
TRAM2
SLC16A4
IRF8
IL24
ZDHHC6
LIFR
PRKAB2
REG1A
FRMD4B
PDE6D
STX17
SRBD1
TMEM163
VAMP8
NM_012385
CYP24A1
NRARP
EZR
ARGLU1
AP3M1
AFM
C9orf89
CCL20
SCLY
ACAP1
FAM129B
CHMP1B
VSIG4
SALL1
WEE1
COL3A1
ACTRT2
TPPP2
BMI1
LBP
CITED2
PCSK9
NCOA7
NLRC4
TSN
DNAJB2
DIDO1
CCNB1IP1
FIGNL2
CRY2
FBXO28
NUDT2
FAM63B
POP1
CDC73
ITIH3
ZNRF1
TSEN34
DNAJB11
ASB3
DNAJB14
MYL1
C1orf43
RDX
RASL10A
OIT3
RC3H2
ELL
POMC
C16orf63
DNM3
ANK1
CRKRS
SHC1
P2RY2
TMEM149
GIT2
FAM3B
SPATA13
FAM21A
C1orf123
PEX11A
LRRC14
SFTPC
FAM130A1
POU1F1
SLIT2
RAD51
SEC24B
MYCN
TXNIP
CCDC76
NR0B2
MRPL37
ANG
DPH2
C20orf4
BAMBI
CENPF
AKR1D1
SYNGR3
KARS
WWOX
C6orf125
RRAGA
NR5A2
SERPINA11
XKR8
TAP2
TNRC6B
CHD1L
FAM155A
HAS3
CMAH
NINJ2
CITED1
SNAI1
DPP3
TMPRSS11A
PIK3R3
GAD2
TGFB3
PPP3CB
THAP11
FAM102B
C7orf63
FBXL3
APOA2
RPS18
PBRM1
KCNK16
OSBPL2
CTSA
STRBP
RAMP1
MUM1L1
MLPH
MT3
CYP7A1
SCYE1
CD2BP2
ACVR1B
NGEF
CAPRIN1
HAL
DGKA
SARDH
TMOD1
MRPL22
RGS19
CRAT
COG8
DLAT
C8orf55
CDON
C6orf81
BATF
HK3
GNAS
BUD31
MAT2B
SMPD3
CACNA1I
DHCR7
DNALI1
LMNB2
NRIP1
SH3GLB1
TBXAS1
ACTR10
GOLPH3L
GRIP1
SHF
KCNE3
DACT3
STK38
ALG9
KLHDC9
RHBDD1
ADAMTSL4
MAP9
TCEAL3
PDGFRL
CRTC3
FANCC
LOXL1
RNF112
SEC16B
SERINC2
C14orf166B
DNAJB1
FAM160A2
AXUD1
APCS
DHX32
PPIL4
ST8SIA4
OTUB2
TAOK2
TMEM64
C9orf82
IGSF11
BCAS1
DISP1
GRID2IP
MARVELD2
TMEM206
MSLNL
PITPNM2
RGS10
BCAS2
AGL
CXorf26
EPO
PM20D1
RGL2
ID3
RBM35B
NEIL1
CD24
BCL2L14
PPP2R2B
TMEM123
C11orf16
DGKQ
ZBTB7A
ACAD11
PYROXD1
NPEPL1
POFUT2
FTSJ3
NXN
PQBP1
LGALS8
RPA2
CDC42SE1
TMEM173
ATP1A3
NDP
TADA1L
SCAMP5
ODF1
SDC2
LINS1
TCEB3
PTPRN
TENC1
ELMO1
FGFR2
YWHAZ
C12orf35
PTGFR
ZNF687
ME3
NEK9
TPRKB
NPR1
CYR61
STIP1
TMEM103
GRM2
SPATS2
TNRC6A
PCDHA3
MRAS
ZDHHC8
BCL2L2
CAMK2D
AF458587
ANKRD16
WDR43
USP7
LBH
SOX18
KIAA0831
PTPN7
PARVA
MIOX
FAM105B
FBXO17
BEGAIN
ASXL1
ARNT
PCDH17
TRAF3IP3
CEBPZ
ZNF511
SULT4A1
ZFAND3
SNAI2
CXorf40A
CLK3
CUTA
C6orf211
NRG2
YY1
OGFOD1
METTL3
TWISTNB
ENSA
AEBP2
DLG2
RNF126
ALG3
CS
MTF1
TGFBI
MAEL
RCL1
C16orf72
DPYS
QTRT1
SEC22B
ELOVL4
C21orf91
GLG1
TBX19
RGMA
USP33
COL23A1
ZMYND12
OSBPL9
WFIKKN2
FOXA2
FBXO3
MCFD2
SPATA7
OLFML1
KIAA1324L
ADAM22
ACTR5
CLK2
RAB21
SLC38A6
PDIA4
IL1RN
ATM
THEM4
SNX1
NUP37
FGD3
NCBP1
WNT11
ANP32B
EAF2
CLMN
LGALS1
PLA2G5
ARMC7
CNGA4
SC5DL
GNE
C4orf47
SNCG
TRMT11
ATXN1
SEH1L
SH3PXD2A
GART
C2orf40
TMED4
IRG1
CYBRD1
FBXO36
ZFPM2
ZNF638
CNOT1
POU2F3
NM_024888
MOGAT2
SYNE2
TRDMT1
FBXL13
FGD4
PDE6A
SPP1
PSMA7
SSR3
ARPC5
OLR1
PTPRJ
FAM110B
ABCA4
SYNCRIP
FAM73B
FAM108B1
VPS18
C18orf22
SETD6
WDYHV1
PORCN
C1orf210
C16orf45
C7orf50
ATP6V1D
KATNA1
ABI1
TSHR
FDX1L
SUV420H2
MYCT1
ELL2
HSS0029468.4
STK39
CCL4L1
LSM6
HN1L
FANCE
MAP1B
PCYOX1
RXRB
LRRC8C
RNASEH1
C16orf35
AICDA
AB033037
CLDN5
VWCE
AKT2
IL5
HNMT
CDK5RAP2
KTI12
AB046765
HPDL
CIAPIN1
NDUFS4
ARHGAP5
THPO
SCARA3
RPN2
INVS
SLC25A34
MBD4
CASP2
KCNA2
AMDHD2
KYNU
TINF2
SH2B2
NPTN
XPA
PCDH8
CAV2
COL11A1
DLL1
ARL3
FRAP1
PSMD6
FER1L3
SERF2
TBCEL
TPR
ABHD12
TMCO5A
COL11A2
NUF2
SLC44A1
ADA
FOXP4
MLLT4
PIGV
TNFRSF1A
NDFIP2
COMT
PROP1
MACROD1
NF1
TMEM100
LRRC23
DNAJC12
L31408
SF3A3
NPTX2
ACTC1
C9orf61
LAMA3
INTS9
MCAM
MCPH1
MORC3
ZIC1
SLC22A13
COQ5
CCDC104
ATAD2B
SFRS6
C15orf23
ARSK
ANO4
GPR63
PPAPDC1B
ZUFSP
EIF3A
TMEM147
SOD2
RCAN2
NM_014485
TMEM97
DICER1
ATF5
MPZL2
BUB1B
APLF
PHKG1
RPS20
KLHL23
CACNA1H
C1orf159
PMCH
MAN1A1
CTSS
STXBP1
EDIL3
NLK
EBF2
FAM54B
ZFHX3
BFSP2
HACE1
NOP2
TMEM154
MEOX2
SLC19A1
TTLL11
PSMB2
P2RX6
TBC1D21
THAP2
DKK3
CCDC87
SQLE
NGB
CTHRC1
CBFA2T3
NRD1
GPI
LAMB3
GSPT1
MEIS1
CHI3L1
UNC84B
PRPF18
KMO
AMBRA1
CALR3
FMO2
KRT20
ARCN1
NOL3
SHC2
WDR62
GABRA5
TRIB2
C3AR1
CCNL1
NMB
PINK1
NR4A1
AL137723
CEP350
NFATC4
TMEM204
C20orf165
C1orf175
AK095515
TEF
LMAN1
ACP5
PKIA
ACHE
SLC17A8
NPR2
ATPAF1
ACBD3
ICOS
LACTB
EVL
PRKAR1B
SGCD
FDXR
EHMT1
MRE11A
ZNF217
CPSF1
ANXA1
DOCK5
CAMLG
Contig22175_RC
PHF14
RBM20
LRRC41
MLH3
XKR6
WIPF3
OGT
MALL
ATP5G3
PRR15
GSR
RFWD3
DPH5
DCUN1D1
BCHE
TNPO3
ACCN4
ZDHHC12
NUP210
TUBG1
RANBP17
DARS2
AP3S2
RBP1
FAM46A
RBPMS
RBM18
NM_013293
ZNRD1
IHH
IL8RB
MLLT3
GPR176
CIRH1A
GLDC
TRPS1
C9orf75
RUNX2
GLUD1
Contig37117
NR2C1
Contig37598
SURF1
VTI1B
FARS2
TUBB
PLCH2
PPP3R1
STRN3
EBP
C8orf59
BMP5
LTB
ALAS1
ADAP1
RHBDL2
PTEN
ANKRD26
RBBP9
CD82
HMBOX1
NBN
PRKCZ
THRA
GPR61
FAM171A2
IARS
NKIRAS1
YEATS4
GLE1
PCSK2
LCP1
NPAS2
SLC1A1
TCF7
FABP9
INPP1
XPO6
CDKAL1
RNFT1
GLRB
CCDC46
ACSBG1
PFKFB2
CHCHD6
TEAD2
VPS26A
KLHL24
DAZAP2
JAK3
C3orf67
ATG16L1
TOLLIP
HFE2
ATP12A
RAB4B
KIAA0319
MGAT4B
COPS2
C2orf60
PSMA4
MAMDC2
LPHN1
C13orf3
HNF4A
C19orf10
KPNA3
ABCE1
ESPL1
AKTIP
PQLC2
C11orf58
GHR
BDNF
MRFAP1
C1orf144
DDX41
HDDC3
MFHAS1
C9orf23
CCDC34
KIAA1430
SYNJ1
CLCN4
UTP18
RPL18A
VDR
DGKZ
AB014608
SLC16A10
GANAB
WIPI1
TCP1
SCARB1
PURB
SCCPDH
HSS0589063.1_rc
C9orf165
MTUS1
COQ6
LRRK1
SPATS1
SPG11
C5orf34
hCT2272945
TPH2
CMKLR1
CLPX
KLHL25
TMEM14A
GZMB
FKBP1B
GADD45B
C14orf124
UFD1L
EGLN2
OSTF1
GLRA1
KLC1
SARS
DEDD
USMG5
TAGAP
NDUFA7
TIMP3
NM_022747
EIF3M
VIPR2
ADCY1
FADS3
ALDH7A1
KIAA2013
SERPINB6
RPE
SOS2
KCNT1
IFNGR1
NM_024769
TMEM44
GRPR
LAG3
SFRS2IP
BAT5
CATSPER1
AK2
NFU1
ELOVL2
FGG
ATP6AP1
SLC22A8
SLCO3A1
ZW10
C3orf31
IRS4
FCN1
PPFIA4
TRHR
GLI2
PCDHA4
OSGEP
SLMAP
JMJD1A
MFSD5
MST1
GSTT1
CYB561D2
MAP2K1
JUB
TRPV4
FARP1
HMG20B
HMOX2
FAT2
SLC2A4
CSNK1G3
MIER1
RNF214
AZI2
SLC25A16
ABCG2
TNS1
PIGQ
MAK16
C6orf118
SUPT3H
POPDC2
LRRC18
POLG
C6orf162
GMPR2
SUSD1
MYOZ1
SLC1A7
KIAA1409
ALLC
SORT1
PLOD3
PTS
SMARCA4
RPE65
SLAMF8
PHF17
SORCS2
GRAMD1A
TRIM63
STBD1
MPZL1
MANEA
CHRM4
DHRS7
PRMT3
MEGF9
WHDC1
ATP8B4
CNNM3
C1QA
P2RX7
PIGM
PSMC3
TOP2B
NPAS4
EPS8L1
OTUD4
UBE2J2
AGPAT4
NXF5
DERL2
AKNA
LRRC33
PARVB
CD68
RNF2
HRSP12
PTP4A3
LAS1L
RAVER2
PBX1
TRAK2
AATF
CCDC42
TRIM37
CCL5
LANCL3
RNF12
ADAMTS5
SFXN1
DHRS3
RALGDS
FAM179B
BTK
CLTA
PPP1R12B
SLC22A23
ERCC2
ABCD4
PGK2
NRCAM
MXRA8
MARCKS
CCND2
C11orf46
C2CD2L
TEX261
MMP28
CAPN2
ARL6IP4
SLC20A2
FRRS1
MRAP
WSB1
PKMYT1
MAP1LC3B
LYPLA1
THAP6
C13orf31
NPAS3
LRRC19
NM_021237
BCL2L13
GALNT10
VPS13D
ZNF207
PHAX
DLC1
CSRP2
EIF4H
AVPR1A
TACSTD1
ESF1
TYW1
NID2
TMEM50B
CCDC68
CTNND2
AMN1
CCDC14
SLC26A5
CTGF
ZBTB20
C17orf42
ITGB3BP
C7orf59
ANKRD52
SLC3A1
SORL1
SLC22A6
GTF3C2
ETV5
ATP6V1G1
SH2D4B
XM_098287
LEPRE1
RDH12
ERF
ZDHHC5
TFRC
KCTD1
BTBD7
PXMP4
ANKRD17
ZP3
TM4SF20
MLLT10
C10orf4
ETNK2
JDP2
PLCL1
SYTL4
FXYD2
FXR1
ALOXE3
MXD3
TNFRSF1B
CDC2
NEFH
C14orf126
TTLL12
TRAF3
PCGF1
GALNT13
GPR143
AARSD1
ZNF341
COQ9
DUSP26
PTGES3
PPP1R14A
APH1A
GEMIN6
C6orf108
GLIPR2
FJX1
PACS2
ZFYVE19
FAT
FAM185A
CRYL1
IL1R1
XPNPEP3
TECTA
SLA
SYNJ2BP
FAM84A
NOMO3
ALKBH3
FBXO7
RBP2
UPF2
Contig43791_RC
PIK3IP1
ACADVL
KBTBD2
GUCY1A3
CAB39L
LRRC15
NM_016241
CTTNBP2NL
MED14
AF319957
PDSS2
MT4
CCDC107
OSBPL1A
ATP13A4
RORA
RCAN3
ARID5B
RELN
MRPS26
SEC61B
RYR3
ADARB1
NSUN4
SCYL1BP1
STEAP4
FAM82B
PGP
SGCZ
CETN1
PGRMC1
C14orf37
POLR3K
GALT
RTN4R
ITGBL1
OXNAD1
IKZF1
ATP5S
PTOV1
PTPN18
IFNGR2
NEK4
GOLGA5
FADS2
SFPQ
RBBP6
DECR1
IGF2R
SYT7
DIO1
CDK5RAP1
UBXN6
GAL
CIB2
SPNS1
SOX10
ID2
SETD5
NPLOC4
TMPRSS2
PDIA6
HSPA1L
RAF1
SLC16A13
STEAP2
SLC2A8
ZYX
SYK
CSF1
GTDC1
PLA2G6
HSD17B8
SPATA6
TNFSF14
GALC
RDH11
VWA5A
TBKBP1
NRXN3
FAM53B
ACSL6
SPTBN1
CDC37L1
C17orf39
C14orf169
HDGF
SMAD3
SUSD3
SFXN3
POLR2L
GNA12
SLC23A2
PIK3C2G
PSMC6
C1orf2
TEX2
IRX3
ABCB9
ELAC2
ATP10D
MSRB2
ADFP
SCG2
SYT12
C3orf25
PARP9
ATP1B1
BST1
STX18
KCNA1
MAB21L1
RBM15B
RND1
KIAA0859
ITPKB
NGFRAP1
TRIM24
SLC2A5
PHC2
SRA1
CTSF
ZNF398
HOMER3
UQCRC2
FBXL14
TK1
CARD11
RUFY1
SAP30BP
KATNB1
HARS2
SPHKAP
NOTCH2
TMEM82
GC
SDSL
CEP135
PRMT2
SENP1
ABCA5
TMEM178
WDR18
XIAP
RPS27
CROCC
AIF1L
ADRM1
CENPQ
ORAI3
AADACL1
MGP
FAM181B
NEK1
CD164
DYNLRB2
CD79B
TMSB10
RASL10B
ISL2
TPD52
SYDE1
MOCOS
DCLRE1B
RAB27B
MFSD2
GSTA1
CUX2
ILKAP
AL049227
HADHB
PGLYRP1
PRICKLE1
MEF2D
ASPA
FAM132A
MAPK8IP3
UBXN11
SERPINI1
RUNX1T1
CCDC6
RDM1
BATF3
ERBB3
LUC7L2
SLC12A2
TUSC4
ZC3HAV1
PGBD1
CAP1
IGFBP1
C10orf79
BLZF1
DDOST
CDH5
USH1C
FAM46C
HTR2A
PCTK1
PIP5K1B
C1orf163
OMD
MVP
NCL
SHOC2
IDI1
SLC43A2
SLC38A2
NM_004882
PAX9
STEAP1
GRIA4
RP13-102H20.1
AOF2
FRK
STK24
RPH3A
GALNT1
KCNB1
FAM96B
HEMK1
RBM47
C9orf125
HSS0157490.3_rc
SAPS3
NM_080743
HBEGF
RPL22
BDH1
VKORC1L1
C6orf27
CHN2
GLRX
C8orf42
BXDC1
AP1G1
TMEM136
AIFM2
PACRG
MAN1A2
ODF2L
GPX6
SLC30A7
ARMCX3
DTX3
AKR1A1
UBXN8
DNAJC10
PLA2G2F
EBPL
FOXK1
VAMP1
TADA3L
NEO1
ST18
SPATA18
TTYH3
GAST
WDR6
FANCI
NFE2
WDR4
C1orf31
ANKRD35
RRP7A
PPP2R4
EIF1AY
PKD2
AR
EXTL2
ACAD9
SELE
FLNC
PLAC8
PSMD13
SEC11C
LPHN3
CAPN5
YTHDC1
MRM1
USP47
Contig2512_RC
STX7
UPP1
HSD17B13
TMEM101
KL
CAMSAP1
SYS1
SLC4A1
KIAA0774
Contig1970_RC
PWP1
KIF5A
CCDC112
HSD17B11
SPAG1
ABCG4
CCDC25
ACAT1
NOLC1
ZNF598
TTC18
ALG13
BRCA2
ZBTB22
ATXN10
SMAD6
QRICH2
CLGN
LMO7
ID4
ASB8
RGS1
RPS15
FBP2
LDHA
PTCH2
POLE4
RSF1
DENND4C
SNUPN
RXRA
FADS1
SERBP1
PHC3
CUL7
ADCY6
RETSAT
LAMA2
ESR1
SLC12A8
VAV1
RGS9
CSGALNACT2
HADHA
SPI1
TBX3
SELPLG
GALNT9
VCAM1
PLA2G7
BLNK
LRRC51
UBE2Q2
NEFL
PKN1
TRIP4
CCT8L2
ITFG3
CACNA2D3
RASAL2
MORN2
SLC47A1
ZC3HC1
TUSC2
NDE1
TOMM34
TSHZ1
PRDM11
HMGCS1
ELMO2
MEMO1
ATP11A
CCDC21
TRAPPC9
LSG1
PARP3
MRPS10
FAM57A
SLC25A13
C12orf48
CPVL
MYO5B
CCKBR
KANK4
NKAIN1
SMG7
ALX3
SLC44A3
ARNTL
PRMT7
SEC14L2
MEX3C
OTX2
TXNL4B
SGK1
MDGA1
CAMK1G
BLMH
AKIRIN2
C6orf173
RFTN1
MSI2
UBAP2
WDR25
GGT6
DET1
RAB1A
AL137535
ZC3H8
LARP2
SYNPO
GMDS
ING5
TUSC3
ATP2A2
AP2A2
C4BPA
KTN1
ZNF428
PPM2C
TIFA
PDE5A
MFAP1
CDK5
EPSTI1
SERPINC1
PDCD6IP
STK10
AKR1B10
GJA4
HOXC9
BTBD16
TFAP2C
KNTC1
FSIP1
HPS3
BUB3
USP14
ENST00000307106
MPV17
OPN1SW
FLI1
SLC26A11
CTNNB1
ANKZF1
SCRIB
AMN
C14orf108
AZGP1
ART3
TM4SF1
hCT2299640
JMJD2A
DVL3
RGN
ANAPC7
COMMD7
S100A3
POLA2
NM_153361
TRAF4
ZRANB3
hCG_1745121
ORC5L
DNMT3A
TIPARP
SLC15A4
SYNPO2
C6orf225
PTPN21
THSD4
S1PR5
BCKDK
MYOM2
RNF220
ABCB6
MLF2
BBS12
RASL11B
IFT80
GZMK
ANXA5
FES
OTX1
CORO6
RHOQ
WDR24
WASF1
C6orf105
ZNF358
KIF21B
RHCG
LRRC61
KCNA5
UBR7
NFIL3
GAB2
CTSH
FAM48A
ABCC5
NNMT
SLC25A30
MICAL2
RPP30
BBS5
TRPV6
HSD17B7
TAS2R1
SLC22A15
CNN1
CP
BCR
HLA-DMB
DAB2IP
SNX11
SLC5A3
SEC23A
RELL2
GALNT2
FAM18B
ARG1
RAB7L1
GAMT
GPX4
DEAF1
NEDD9
PER3
KIAA1737
PDE4D
DCP1B
TRERF1
PAFAH2
C16orf33
TRIM8
FGF23
THADA
BZRAP1
RBM6
DOPEY1
ABCA2
TMEM39A
EEF1A2
MOSC2
CHID1
CYBB
ENTPD4
TOX3
DOLPP1
SLC12A9
CCDC111
HES1
FOXJ3
C12orf5
B3GALNT1
PHYH
VGLL2
ANGPTL3
TFF2
CREM
LAMB2
COX10
IVD
FLVCR1
CNIH4
TNFSF13B
RUFY3
TMLHE
IMMP2L
CLN3
PDCL
SGOL1
DYNLRB1
SMUG1
B3GALTL
TP53BP2
ITGA2
PANX1
YKT6
NM_014715
PDE6H
CTBP2
LAMP2
METTL7A
TSPAN33
ANKLE2
SLC28A1
HEXIM2
SOD3
MEIS2
PDPK1
CLINT1
MCM2
PTAR1
RCBTB2
DSG1
MAP1LC3A
LIMD1
TMEM37
ZMYND19
VPS13A
PHF10
TTC8
CACYBP
IL2RG
MED19
SHISA2
OPA1
RNF125
CACNA1E
RPL41
RBCK1
GTF2A2
HTR7
TCEA2
DCLRE1C
COMMD8
RTN4
CDCA7
FICD
LTB4R
TOR3A
RRP9
TIGD2
SLC4A7
FSHR
MRPL35
ANKRD22
C4orf18
ADH4
IGSF10
MORN5
PPP2R1B
MRPL20
GUCY1B3
RABEP1
MVK
GPR22
DUSP27
GJA5
NGFR
NKX2-1
TMEM176B
LYCAT
ZNF672
MSL3L1
ABCB4
EGFLAM
OSBPL3
RBMX2
SEPT2
NAGPA
PID1
PADI2
HSPB8
MAP2K6
PA2G4
ENDOG
GSTM3
WNK1
KCNJ10
ZDHHC20
LRRK2
BLOC1S2
GBP2
RNF103
TIMM10
HINT1
SPSB2
SUMF2
PRR4
NRF1
MED29
ESCO1
MATN2
SMPX
GIF
MYL9
PTPRB
SPON1
SNURF
LHFPL4
NAT8
PDGFRA
RALGPS1
CENPI
C11orf60
ARMCX1
PI4KA
NEGR1
HMBS
VIPR1
HLA-DQA1
HSBP1
RCHY1
FAF2
NM_007236
IL20RB
RCOR3
DCST2
SGTB
PBK
SLC39A1
ZBTB6
RPL5
NINJ1
NM_175884
ADAT2
TRAC
CD180
OPRS1
C7
KIF12
PRDM15
AP4S1
C3orf38
FHDC1
ZCRB1
UGCGL1
KIF18A
B3GALNT2
AKT1
RIBC1
hCT18546.3
DHTKD1
SLC7A2
PRKCA
MGRN1
RTEL1
ACADS
N4BP2L1
ARHGAP24
ORMDL3
VAMP4
ST3GAL5
SRD5A2
SSBP1
LRP6
SCGB1C1
TMEM177
FGGY
RHBDL1
UNC5D
GTF2H1
NEUROG3
RPAP3
NEDD4L
ANKS1A
SLC15A1
CCDC153
MPP6
CLCC1
MADD
PSMB5
INPP5J
SNX6
P2RX4
LRRC10
MRTO4
LTBP1
TMEM185A
C1QTNF7
NRBP2
IER5
MRPL48
RRS1
KCNAB2
C4orf22
DNAJB5
B3GAT1
SNX10
SMU1
F2RL1
ACTL6B
RAB5B
SLC28A3
FASTKD3
PCBP3
RHPN1
VIP
SYT11
NEDD8
ISG20L2
HGF
OIP5
ZFYVE9
PTGER2
FSTL4
C19orf63
SLC6A15
ADRB1
EREG
UACA
KIFC1
FANCA
SLC12A1
RYK
DIXDC1
C9orf64
ABLIM2
GPR88
TIPRL
TRAPPC1
PGM3
NM_017990
UNC5A
RNF14
ZNF775
PIWIL4
SOX12
PMF1
TWIST1
SRP54
THOC6
TMPRSS3
RABAC1
PRRG1
KIAA0776
PENK
DAO
CCDC93
C10orf2
FASLG
MTAP
PAX7
SLC2A6
NR4A3
BANF1
MEFV
COL17A1
MRPS11
PHF13
ATOH8
DGKI
ACTG2
FAM171A1
TOR2A
PTDSS2
DPP4
ARAP2
ISCA1
COL9A1
ZDBF2
WDR23
SPTBN2
SLC1A4
WDR26
CHMP1A
PARP11
ROMO1
TBCE
IL12A
NFKBIA
ELF3
CCDC148
SLC25A25
TIAM1
UBE3A
FAM43A
TSG101
BAD
C13orf15
SLC20A1
NM_020467
RANGRF
NM_017786
SLC6A1
IMPDH1
WDR65
NDUFA3
SESTD1
ELP3
PTPRC
SLC7A5
HSD11B1
DRD3
GSS
CD38
SCAND1
NUMA1
DMRTA1
DUSP4
RASSF1
CHGA
SLC17A6
C3orf19
C1orf9
ALS2CL
SERPINE1
AZIN1
CRYBB2
SLC29A1
KCNT2
PLD1
ITLN1
DYSF
XAB2
BRD1
CPSF3L
PMM2
C1orf142
CCR9
IL13RA2
EEPD1
BCAT1
UBTF
DNAJA1
SLC16A8
MYLK4
D2HGDH
RTN4RL1
UBA6
AACS
USP15
C20orf39
PPP1R10
SNX18
EIF1AD
EED
NPPC
SLC31A2
KIAA1217
ALPK1
LMCD1
METTL11B
RPRD1A
LHX5
EIF2S2
PTGS1
SENP2
RBM45
UGDH
LSM8
MAP2K2
IL1B
ADO
OBSCN
SERPINA5
CRISPLD2
TIMP4
TIRAP
KIAA0247
SH2D4A
SUFU
GNG11
EPB49
NEU1
KLF1
PAPPA2
ZFYVE28
KIAA1432
CYTH3
KCNJ15
BTBD1
WDR40C
NNAT
ALMS1
AGPAT9
DAAM2
NM_017756
PRKCDBP
RNPEP
MLYCD
SLC10A7
GRAP
CST3
DNAH5
FAM151A
EMR1
SYT2
RNF182
ADD3
OTUD7A
YWHAE
C14orf101
ATP13A2
GRB2
ADCK5
ACTR6
KIAA0513
EIF3C
DGCR14
ZFP1
CRTC2
RSHL3
PTGER4
KCNK4
STXBP6
DRD4
TCEA3
MED15
N4BP1
XM_060601
AFP
ECT2
CASP9
LTK
DACT2
PECI
TMIGD1
KDELC2
MOBP
TNNC1
CMPK2
SCRN2
CRIM2
CRP
UBE2J1
AMD1
GCK
PHLDB1
REL
GPR64
ATG10
GALR2
H2AFY
MACROD2
CRYAA
USP45
IFT20
CACNA1D
CEP27
B9D2
DDX50
P2RX3
MARS
AF086436
ERO1LB
LRAT
HPS1
MRPL1
APOLD1
PITX2
TIMP1
CTSD
LIPG
SLC16A2
SNX27
UCHL5IP
NXT2
LEPR
TMED6
NFYA
FSD1
NSUN5
PHIP
TFG
CYTH2
SLC2A1
PRND
GPR1
NF2
CRYBG3
GATM
SEMA3G
PHF15
CISH
NQO2
ISL1
NDUFA6
C10orf58
SSRP1
STAT5B
ADRB2
ZBTB45
MPHOSPH10
ROBO2
FAM103A1
USP48
SNRPA1
FAM18A
HNRNPK
FGF7
REV1
TGDS
C12orf26
PLUNC
BBS9
OSBPL11
NM_022448
JAZF1
PPP3CC
ZNF407
EFNB1
MBL2
BRD9
USP9X
CXCL14
NCOA1
SFRS5
IPPK
GPSN2
CBLB
C21orf29
ANKRD12
SMS
ZNF260
UBE2E3
PLEK2
GRP
CRISPLD1
MRPL43
PTPN5
MRPL11
PWWP2B
C17orf71
KIAA0195
CAT
SCAMP1
IPMK
NANS
NECAB3
ANKRD42
PUS7
CHCHD8
CD5L
NM_016400
NSD1
ZC3H12D
UGCGL2
SRD5A3
MORN4
C15orf40
RNF145
NUBPL
NT5C3L
MYCBP
C18orf55
NAT1
SALL2
ASF1B
TCEAL1
PIGH
CHRNB4
TMED2
TSSC1
C16orf89
SCN1B
AFAP1
CH25H
FBLN1
MAGEE1
MYADM
GARNL3
WDR36
ZNF483
LRRN3
SIRT3
OTOP3
ARMC5
SORBS2
BBX
FKBP3
SH3TC1
SH3KBP1
COL2A1
RSAD2
SCN3B
HYAL1
JMJD2C
NFKB2
STK11IP
TSTA3
EGR1
PLG
ZNF592
ROM1
NAP1L1
CLK4
KCNK1
RNF185
ARID1A
LHX1
CCPG1
TRDN
Contig47225_RC
KCNE1L
CDH22
ZNF827
ASPN
SLC29A2
SMPD2
PCYT2
PAK1IP1
FAM57B
C9orf119
BC012476
GPX3
SLC34A2
WRNIP1
PARK2
SAMD8
IFIH1
TP53
ARID1B
LPCAT1
ADIPOR2
RPA1
ERGIC3
VPRBP
SERPINB2
USHBP1
BIRC3
SRR
ABCF1
SCAMP3
C21orf63
NUP155
MED12
C1orf116
C9orf40
GJB5
KLF15
TTC7A
FAM100B
CPA1
EGLN1
THUMPD3
P4HA1
GBE1
MON1A
C11orf57
GPR37
TGFBR2
NR2C2AP
BMP1
NM_145891
EDN1
Contig50355_RC
SLC25A35
KIAA1033
PAQR4
HSS00168833
ZFYVE16
MRPL12
NM_006107
PTGIS
TRPC6
AL359586
RPL18
BRCA1
TLE6
TTC28
BTD
SMC5
EDEM1
NM_032623
BRD4
IDH3A
AVPI1
BCAP29
PELI1
ZDHHC14
SULT1A3
HECTD3
ABCD3
NFIC
AMT
CMBL
RFC2
FOSL2
APOM
PTCH1
DHX58
L1CAM
RTL1
DDB2
SSX2IP
MPP5
ACSF3
IYD
MED31
PNPLA3
TXK
OAT
POLK
NUMBL
AHRR
BTC
SLC25A27
VIL1
PAM
CTDSPL2
BNIP1
SF3A1
SGCA
KCND3
COCH
MAP3K2
EEFSEC
C20orf149
SDS
EVI2B
CHM
SNRPB
FBXL6
KCNIP1
ABHD14B
MBTPS1
ASH2L
FAM114A1
APIP
USP31
RPUSD4
SSTR1
RXRG
CEBPG
INHA
BRWD1
LIPC
HTRA1
MTERF
SLC26A1
CYP1B1
NIN
PHLDA3
LSS
TMEM188
CDC25B
C12orf52
SNRK
ELA1
USP43
FIGN
CACNG7
WDR41
THSD1
OLIG3
FLCN
SAMD14
RBM3
PPP1R1A
MCF2L
ACTR8
AQP1
OXA1L
IGFBP4
GJB1
EPM2A
ENST00000290871
ZFP57
SLC27A5
HDAC6
CLDN8
ABCF2
PRKG2
IFFO1
RAB27A
ERRFI1
SPSB1
ENPP6
CLEC4F
AIPL1
PITPNM1
RDH10
GALNT12
RAPSN
DEGS1
ASNS
ACSM3
SCGN
TASP1
RPRD2
PTGDR
CEP78
LIN54
VAPA
P2RY6
PCBP2
C8orf38
C12orf68
IQCA1
ZC3H12A
AAMP
PON1
CPNE3
COL27A1
DIP2B
MPPE1
ADCYAP1R1
CCDC102A
GJD2
CTDSPL
PCDHA6
PEX10
F2RL2
DNAJC9
ANK2
DDC
CPA6
REM1
IL4I1
ACTL6A
CSPG5
VPS29
ANKS3
ROPN1B
EIF4EBP3
C1orf14
C5orf33
CTSB
NAALADL2
TP63
CEP290
ANKRD55
TEAD4
MARCH11
CHEK2
MINK1
LRRFIP1
CUBN
IFT88
MAN2A1
C1orf198
RAD54B
CA9
CREB3L2
GP9
ERICH1
PITPNB
LTA
CACNG8
TAF7L
PTH
C3orf17
CALM3
GPR20
SAMSN1
TTC33
KLF4
DERA
TCF23
MX1
ATP6V1B2
HNRNPA1
RNMTL1
FMO1
FAM164A
BTF3L4
SPIC
PLEK
PHOSPHO2
hCT1787658.2
ZBTB8OS
HIF1A
FDX1
TRIP11
SIVA1
AI280509_RC
CYB561
MRPS12
FGF14
AKAP7
SEMA7A
PAIP2
FBXO38
RGS5
DHH
PIP5K1A
QSOX1
SYT1
RHBDD2
CUGBP1
PDRG1
TSPAN13
N4BP2L2
FAM129A
GOLT1A
C13orf30
SNRPB2
USP42
NRSN2
DDX5
ZMYM4
PPP2R5B
SLC2A12
HNRNPH2
PSMA5
GPNMB
LDHC
AGTPBP1
TAP1
BAI3
TESK2
LCOR
SLC30A6
TERF1
RSPO3
PTGS2
PLAT
ABCG1
RBM38
DPYSL5
AQP9
HSP90B1
SYNPR
Contig48806_RC
NCOR2
OLFML3
AB046420
CCDC154
CAMK1D
LRRC42
AVPR1B
Contig49512_RC
ATRN
STX8
GPC5
COPS5
C1orf156
CCDC22
JAG1
PNMAL1
CCL19
SLC22A2
C16orf68
APBA1
PPTC7
TIMD4
EIF2S1
CDS1
KCNQ1
RFX3
PLOD1
ATP7B
CD93
AF052174
RABGGTB
C6orf142
CNGA1
ACADM
PPP1R3F
TPK1
FSHB
ATG4B
TM4SF5
WDR48
PROCR
USP39
CACNA1G
POLD3
C20orf160
GCLM
ASB6
KCNC2
ZDHHC2
ENOPH1
PTGR1
GALR1
AKAP9
RAP1B
PCDH9
HLA-DOA
BXDC5
PDZRN4
HAT1
PEX5L
AIF1
HMGB4
PPAP2B
HCRTR1
NUP107
RINT1
CNP
MET
FBXO15
MFSD4
ATXN7L3
FBXO22
KCNAB1
ATP6V1C1
PLCXD2
SCO1
CYP4X1
ENST00000269720
NAMPT
PLEKHO1
PPP1R14C
FKBP8
PUF60
AASDH
PSMF1
MUM1
A4GALT
PTGR2
CDC42BPA
GRASP
FAM101B
CHTF18
ZFAND5
CDCA8
POLE
PPRC1
CCDC23
C1orf174
DGAT2
MIER2
C21orf7
HHATL
RAD50
PSD
MCM8
AKAP3
EGR2
NR6A1
HERPUD2
ADCY5
SPTLC1
TP53INP1
CYP26A1
STX3
RTCD1
C9orf102
GJA8
IRAK1BP1
TGIF1
DMRTB1
CPB2
BFAR
STAU2
ADPRH
C16orf86
ELMOD1
C1orf85
ETF1
RBP3
CUL4A
ZBTB16
HNRNPC
Contig51020_RC
FLT4
POLR2I
RCAN1
NPAL1
PDE1A
CLCF1
POMP
ALS2CR4
MICALL2
RPS27A
CAD
C8orf79
HSF1
TPRG1
MOGAT1
SLC37A1
AS3MT
SYT8
APBA2
CIT
EPS8L3
SIAE
RNF215
GPR137B
IGF1
ZNF318
ZNF281
GRB7
VEZF1
TAF8
MRPL30
hCT1812501.1
ZCCHC11
RORC
FGF2
PAQR6
TCEA1
TNFSF11
FAM115A
PRIM2
EPB41L2
IKBKAP
NASP
EXT1
C14orf156
PSMD9
SSPN
DVL1
ATP6V1H
TBC1D9
CRIPT
FAM70B
CERK
DLK1
KAZALD1
C10orf65
RPL12
ATP6V1G3
PIGZ
Contig50368
BAT3
SLC30A10
SLC7A1
PDXK
MYRIP
KBTBD10
EFHC2
SLC38A3
BOC
COL4A2
ELL3
USP34
OPTN
MARS2
IGFALS
STAT4
RSU1
PARP6
SLIT1
TMEM5
CCNC
UBA52
FMO3
LCK
RIMBP2
NFIB
UBE2Z
PCP4L1
DPAGT1
USP1
NARFL
TBX21
CHAC1
AVIL
CARS2
TMEM2
ADAM28
DBNDD1
IFT172
SLC13A2
SOCS2
OPRM1
DPY19L3
VCPIP1
FAM179A
OSBP2
BCL11A
SNAPC3
ZFP36L2
KCTD13
SEPHS1
PCCA
C16orf90
KIFAP3
C15orf29
ZSWIM5
RASGRF2
SYCP2
GUCA2A
CHD5
LSM1
TACR2
SOX5
ZNF329
SMARCA2
CHST12
GLCCI1
TNIK
CRYZL1
PCGF3
G3BP2
ABHD2
PSME1
CXorf38
AMACR
PAPD1
KLHL15
RAP1GAP
CUZD1
TCERG1
PTHR1
DUS3L
SIAH1
HPSE2
ASCL1
RASD1
GPSM1
CYB5A
NLGN3
ANKRD60
FLT3
PEG3
C6orf163
TMEM150
C3orf1
AK129836
LIPF
BIRC7
BMP2
ECHDC2
PLD4
NM_006455
TNR
NUDT7
CENPL
MASP2
CGNL1
ZNF384
PHF20L1
APOA1BP
BAG3
GOT1
C14orf1
GCNT1
SIN3B
AXIN2
MSH5
DERL1
NES
VNN1
ST13
CRYGD
TPCN2
IAPP
VPS39
SLC16A7
MAP3K1
GJA1
C1orf25
FOXO1
UBAC2
GPATCH4
C1orf50
INADL
CDO1
C5orf13
CDKN2C
PRMT6
DEPDC6
FBXO33
LMBRD1
EXOC1
Contig31771_RC
OXT
ATL1
KLHL36
ST7L
MED28
CXCL10
NISCH
CASP8
RASA4
CYB5D1
ZNF143
FANK1
C11orf48
RUVBL2
NEK6
GPR3
FAM98C
BCDIN3D
SPATA5
NPAS1
C12orf28
RRBP1
MTHFD2
ADAMTSL2
ATP1B4
TNNT2
EXPH5
CR617694
C6orf145
KLHDC1
RASL11A
SIPA1L2
DMAP1
KIAA1715
JOSD1
KIAA0528
MLF1
STMN3
CCDC28A
DENND3
KITLG
DHX37
C10orf125
PITPNA
GPM6B
AKIRIN1
SPON2
KCNN2
RREB1
CAPZA2
CASP7
CDC2L5
PSMB8
RAPGEF4
SLC46A1
ZNF276
DOPEY2
CDX1
CXXC4
SEL1L
NIT1
ACVR2B
SYNJ2
LMBR1L
C1orf107
WTIP
TSC1
ARID5A
PUS1
SAMD9L
NDST1
DNAJB3
NXT1
UIMC1
PTGES2
IPO13
ELAVL2
CRTAP
DYNC1LI1
TRPM8
UHRF1BP1
ARMET
LYRM5
TRIP12
C11orf73
HIVEP1
SCN4B
HIBADH
SND1
RASD2
NMT2
SLC39A2
DACH2
GRIK2
FASTKD1
FGD5
ASCC2
ZFP36
EXOC6
IDH1
HNRNPU
NM_032222
RFNG
DNA2
GGT5
PEA15
C1orf77
TBC1D10C
NETO2
EYA3
GLT8D2
RET
AQP2
ANKRD13D
ARID3C
OBSL1
ANKFY1
ZEB2
HOPX
KIAA0090
TMEM79
SLC38A1
FAM50A
RDH13
BCL2L11
CCDC132
RAB18
ACADL
UXS1
SLCO2B1
NACC2
ITPR2
ACACB
SPARCL1
CYP4A11
ACTA1
APLNR
PSAT1
LPIN1
GRB10
COL15A1
SERPINB4
LLGL2
ACTR3
WDR85
REPS1
DAP3
KLHL3
TRIB3
GRM8
C11orf52
PARD6G
MMP23B
BHLHB2
TMEM63A
KIAA1841
GDAP2
GPR177
ZMAT3
RPRM
TOMM70A
FDFT1
KCNJ13
UBLCP1
CEBPD
B4GALT6
DEF6
IL22RA2
AGPS
ZDHHC9
ALDH1A3
MOAP1
KIAA0802
BASP1
NUDCD1
TMEM45B
CTSC
SLC39A9
IL1A
COX4NB
CDC42EP3
C2CD2
BNC2
ADRBK2
LYSMD2
GDA
DNMT3B
PPP1R13L
MRPL27
RNF167
FNDC3A
TNIP2
CD3G
ITCH
SNX25
SYNGAP1
CPD
ENAH
SPOP
VWA1
BCMO1
CFHR2
NOL5A
EGR4
DCTD
PION
PCK2
C4orf48
GOSR2
TBRG4
CCNO
GHRL
ABCC6
SOCS1
WDR68
IGSF6
RHBDD3
B4GALNT4
C8orf37
NME7
ETV4
PC
RC3H1
ARID4B
NEUROG1
SLCO4A1
KIAA0174
DDX18
ZNF828
ZBTB10
FAM83E
NDRG2
KIF1A
KRT19
SYNE1
CBR1
SYTL3
CAPG
ZFAND2B
BBS4
RAI1
TMEM110
NTRK3
SKAP2
MCOLN2
PTPN4
XPO7
LIMCH1
MRPS5
RND2
PPHLN1
PTGFRN
RAD23B
NOC4L
STAG3
LRIG1
RBPJL
LRRC59
FAM19A5
SOX4
PRDM6
NMNAT1
SYTL2
SLC41A2
SLC12A4
NOL10
CPEB3
SAPS1
IMPA1
CARHSP1
SH2D1A
ZNF503
FBXO9
RNF19A
UBD
DHX9
EXOC3L2
EIF3EIP
DPYD
MUL1
ENST00000273146
GRIA3
HSD17B12
SPRED1
CRX
OTUD3
UNC5CL
BCL9L
PACS1
VPS36
NDNL2
ARMC1
RAI2
SPACA3
SMAP2
RBPJ
PES1
NM_013270
BTBD9
C12orf29
RBM14
RBKS
VPS28
MYO7A
ABTB2
B4GALT5
FAM149A
RUNX1
UNC5B
ZNF438
IRF7
PBLD
TMCC2
PADI4
GABRB3
RNF32
VEGFA
WDR42A
CCR1
GUCY2C
NDUFC1
SERPINA12
TPSG1
STT3B
JUN
QRSL1
USP2
ASCC3
hCT2323465
ALDH2
PSPH
UBASH3B
IKBKE
CANT1
CCDC37
RNF8
CCDC39
MAP6D1
CALCA
CYP27A1
GALR3
COL12A1
REV3L
RNF149
XM_212319
AL833108
SI
C11orf67
GSTT2
GABRB2
DNAH9
BBOX1
GAA
DGKB
ALG8
COG3
DUS2L
GLS
C20orf46
MAP2K4
CASP6
BDKRB2
HNRNPUL2
C20orf144
MYO19
KCNJ2
TMEM208
ADM
BCL6
FAIM
SULT1B1
KRT15
CYP17A1
TG
NM_032631
PCOLCE
TMPO
CCDC127
HEATR3
POLR3H
STARD5
FAH
LETM1
CAPN6
CTNND1
PHF2
NFX1
SIRPA
RIN3
PDK3
CHORDC1
RPH3AL
RPS6KA6
HDAC11
FGR
MEA1
ZMAT1
TMEM140
IL1R2
HSPA4
PER1
SMAD1
C21orf45
PAK2
POU2F1
AHR
NUCB2
TBX1
VCAN
PTPRN2
RGS6
HNRPDL
SFMBT1
C2orf81
SERPINB5
PEX3
PRRT3
DUSP6
SEPP1
ZMAT4
AAK1
CSNK2B
CDS2
PRODH2
C20orf111
CCNA1
CALM2
H1F0
C4orf15
TTC19
CHMP6
KNG1
SNF8
KLF9
NEIL3
KLHL28
DSC3
GBF1
FBXL5
RPS2
ZCCHC9
C6
MLXIP
APEX1
FAM120C
AOX1
SMG6
AKAP1
DIO3
DECR2
MTHFR
SNRP70
TFPI
CD99L2
AVPR2
AASDHPPT
RPS6KA2
MRPS24
SLC26A3
FBXO8
Contig2745_RC
RFC3
ACSS1
GYS1
CAMK2G
CCDC58
CRNKL1
EIF4EBP1
SKI
USP18
DNTTIP2
IL1RAP
ETV2
LIAS
INO80C
OR2C1
C17orf49
KIAA1370
PDCD2
P2RY4
GALP
OLFM1
PCK1
DLX5
PLK3
ITIH2
HMGCR
TNFRSF21
PDIA5
TMEM126A
CLIC5
LZIC
AP2B1
APEH
ZNF800
KCNH8
TRIM59
LPXN
ABCB11
DDT
XK
SOD1
FGFRL1
SERINC1
SEZ6
SLC35A4
ADHFE1
NCKAP1L
TMEM171
SOX17
DUSP1
EFR3A
HSS00072796
RNF7
C1orf53
WFDC1
GNG12
ADAM19
hCT2310354
ATCAY
GRHL1
PRDM4
VEGFC
PNPLA5
RANBP9
EIF4B
SUMF1
CNOT7
RXFP1
ALAD
APOA4
RRP1B
ACSM5
C9
BTG2
HLX
RAB11FIP4
PDZD4
UNC93B1
ITGAM
MOBKL2A
GPHN
LAMP1
ERCC6L
HAO1
CRTAC1
FAM120B
CHRNA6
LUM
GUCA1A
TCOF1
SFRS16
PLA1A
FAM173A
MB
KCNK10
NTRK2
RPS13
MID1IP1
MFN1
USP24
SPIRE1
POLR1B
C7orf25
C1GALT1C1
NM_024666
SMARCA1
MRGPRF
OR6A2
DYNC2H1
ZNF275
MED13
FUT7
GPATCH2
TNRC6C
COPS7B
URM1
EIF4EBP2
PNLIP
BRF2
ZNF655
PRELID1
MIF4GD
CPE
CORO7
FST
GPRIN2
PHKA1
SEC31B
TLE4
MRPS9
TTC17
CEP63
YWHAG
DAGLB
ACR
GPS2
FUT1
Contig53713_RC
TMSB4X
ALDOB
DYNC1H1
MAGED1
TOM1L1
GZMA
C12orf43
CHST9
CALR
APOE
NR1I2
CPT1A
SCML2
AP2M1
HOXD9
ANO2
PRKAA1
SLC22A3
AQP4
APBB1IP
THBS2
TMEM106B
GPR125
CDC37
ATG12
OSTM1
MED12L
PHF5A
ICA1
LYSMD3
IKBKB
SLC6A2
PPP2R3A
ELMO3
ADAMDEC1
TTC7B
RABL3
SENP3
KIAA1731
WNT7A
C20orf11
PIGN
SCML4
CST6
ADCK1
ARIH2
ANKRD28
FXYD1
DNAH1
CNDP1
PRKAG1
C22orf30
C19orf62
CNDP2
EMP3
HYOU1
GMPS
THSD7B
WDSUB1
SIX1
CCNY
HELB
ARL8B
MAP3K5
ROS1
GRPEL1
PATL1
WSB2
TAC1
PLEKHA4
ACAA2
CNOT6L
TJP3
AJ243936
CIRBP
CNOT10
TRNT1
INTS6
TTYH2
MAEA
HOXB6
NRG1
HELZ
GDF6
CPEB4
TBC1D1
CTF1
ETNK1
UCP3
NPVF
LYVE1
SERPINA10
SUCLG2
ANXA13
DYNLL2
RP3-402G11.5
UPB1
JUND
POLR1E
FBXW8
UBE2D1
MTHFD1
VSNL1
PHB2
FBXL18
GRHL3
OPN5
ANXA10
LDLRAP1
DDX42
CREB1
GLT8D1
TMEM39B
AK098740
TAF1
AHNAK
CEP55
GSTCD
DHRS7C
GATA6
FUT8
CSRP2BP
SLC16A6
C21orf56
ANKRD9
NM_017732
PAFAH1B1
GPATCH3
PIK3C3
AGTR1
WDR60
EIF1AX
NUP210L
SLC5A1
SNAP25
C9orf135
hCG_1651889
CEP57
AGA
MDH2
CETN3
HIPK3
CNFN
CCDC126
CR617701
KCNG3
SMARCB1
GLP1R
SNAP91
CLEC1A
CLPP
FAM78B
PDLIM1
SLC35B1
HSD11B2
KLF10
DMBT1
EDN2
KBTBD3
GGT7
MYOCD
PRPF6
DNAJC7
ZZEF1
ZNF263
SGMS1
RASSF7
TPP2
hCT1959406.1
RAB15
TMEM160
ADRB3
MRPS30
CCDC151
TNFAIP2
NM_030796
BHLHB9
AFF2
SLC43A1
QKI
ARHGEF6
UGP2
FAM136A
SLC22A14
NFS1
ARID4A
CDC42EP2
TIMM44
C5orf49
ARL1
ZMYND10
TXNDC13
RAB17
RP2
MRC2
ZNF575
ZNF513
RBMX
SLC39A6
C2orf63
CCDC113
LGALS2
SERTAD3
C9orf85
COL7A1
STRADB
HDAC8
TMEM33
PCYOX1L
CRABP1
BTBD17
ZMIZ2
ITGA3
LDLR
RAB3C
RER1
GDE1
MMP9
THAP1
ARL9
TMEM179
LRRC48
HPCAL1
SGSM3
CHST3
SLC22A24
ACPP
XYLB
C2orf47
MAFG
STX16
NUAK2
NAP1L5
OLFML2B
CLK1
CSNK2A1P
C19orf54
FGL2
ERAP1
GRIK1
MYLK
HSS00124226
SIPA1L3
PRR7
SLC39A11
ALKBH7
SGPL1
NM_032332
FBF1
MSN
RAG1
MIZF
MYOD1
LSM5
INHBE
POLL
RAX
CCNB1
STXBP2
PGM1
TUBGCP4
CDK5R1
CXorf15
ABCC9
KIAA1598
POLG2
AK055282
PSIP1
XDH
CHST7
VIM
PMPCA
C15orf26
GAS2
STARD13
ABHD11
PLA2G10
STOML2
STEAP3
PSMD7
TBX4
NADSYN1
TOMM22
TNMD
MTFMT
FANCL
FEN1
C10orf32
MREG
EIF2S3
CAMK2A
PHLDB3
PAPOLA
SLC26A7
N6AMT1
OPHN1
NNT
C20orf79
NCR1
ARPC1B
WDR19
CPEB2
PLXNB1
AMOTL2
SLC25A11
ASCC1
ITPKC
IVNS1ABP
DRGX
CAV3
TWF2
RPL39
PUS3
PROS1
CTSW
SLC35C1
BTBD12
ASXL3
TTR
HSD17B2
FIGF
LAGE3
CNTN4
DBN1
ABHD5
TRMT6
CRYBB1
RP11-345P4.4
C14orf147
PLEKHA3
FOXR1
G3BP1
C14orf73
SLC7A14
PGM5
DFFB
MPG
TBCCD1
RNF165
MALT1
FTCD
FNDC3B
SYPL1
TAS1R3
LIN7B
CD37
ZBTB33
CNTNAP2
POLA1
GTPBP8
DHX33
NM_006302
MGST3
RFC4
BPGM
SEMA6B
PDK4
ID1
ARL13B
RAN
CHCHD1
RNF43
NIPSNAP3A
PFKP
ALDH3A1
TP53I13
NCLN
MANEAL
C17orf53
LMBR1
GCDH
PRRC1
AQP11
MAPKBP1
KANK2
ARV1
ELF2
USP38
PLSCR1
PALMD
HES2
RPUSD1
DNAJC22
ISG20
SH3GL1
BC002770
C19orf28
ALG1
VAV2
ABP1
IKZF2
PSMG4
CKM
THEX1
CDCA2
FAM50B
ARFRP1
GBA2
CLCN6
HS6ST3
KIAA0319L
FAM120A
ABI3
KRT8
HRH3
NT5C2
OMA1
SPATA1
CRYZ
SCNN1B
EFHA1
SNX7
BPTF
PQLC3
SGIP1
ARHGEF11
OLFM3
A2M
ANXA2
CYP2E1
DIS3L2
CTTNBP2
KLHDC8A
RGS2
CTLA4
UCK2
LSR
LYST
MGEA5
SNX16
UST
AHNAK2
CHRM3
TMEM77
GNL3
KCNH1
ROBO1
TFB1M
LASS6
VCL
OSBPL6
DGCR8
NYX
CFP
TSKU
EIF3B
NM_015934
SRP68
HSS00043419
PRSS22
HECTD2
ZCCHC17
TRIM35
C10orf35
PHKB
CLEC16A
KTELC1
RAPGEF5
RHO
ANGPTL2
FZD8
STOX2
LIMK2
HLA-DRA
ATXN7L1
YBX1
RABGAP1L
FAM46B
CRELD2
NPTXR
SMCP
NR1H2
LPIN2
MINA
C21orf59
ICA1L
PRPF38B
ERMP1
L3MBTL
FAM45A
NFASC
ADCY7
TSPAN7
KLC3
FASTK
SNF1LK
DNASE1
GCKR
ARHGAP10
ADORA3
IGF2
LNPEP
SLC2A13
NLRX1
KREMEN1
PLRG1
WDR70
CEBPE
DNAJB6
PDZRN3
C6orf72
PQLC1
CDYL2
RNF128
NFKBIZ
NUDT19
Contig37858_RC
CIITA
GLP2R
SLC2A9
MNT
PMEPA1
PWP2
FAM20A
HEXB
FAM83D
PYCRL
PCDHA5
MOV10L1
NHEJ1
PRSS21
MAP3K7IP1
EVPL
UFSP2
SLC25A20
PRKCQ
ETFDH
JUP
HEPH
DAZAP1
ZGPAT
MED16
IRF2
GRM7
NM_022126
FFAR2
DRD5
PRLR
WDR13
ADCK4
NM_014392
IRAK1
RHOBTB1
SCYL2
LMF2
PFN3
H2AFZ
PIGW
KIF18B
ZNHIT3
REXO4
EZH2
ZNF382
USP35
PNO1
PLXNA2
AK025205
ITPR1
RSPH3
NFATC1
SCN2B
COMMD10
P2RY12
NBR1
NDC80
HNRPLL
CAPN12
DDX3X
KDELC1
CXCL9
ST14
PIGL
EMD
SNX14
WHSC1
AIFM1
PKM2
BACE1
IL11
SASH3
KIAA0494
LASS1
CLDN1
IL6ST
CRB3
FAM151B
C5orf41
KDELR3
HS3ST1
ADAMTSL5
MMRN1
CSTA
COL4A5
FABP2
ZNF219
ZNF426
ACVR2A
PDLIM7
DEK
TMEM175
MED1
UNC119
SH3D19
MCART1
BMP6
ATP6V1E2
C18orf19
OTOP1
ULK2
RASSF9
A1CF
PRICKLE3
SLC24A1
MAOB
ARRDC2
GABRG1
PLP2
CPA2
LCP2
PROK2
SCAMP4
CCDC61
C4orf14
SLK
LRRC57
RNF187
PFAS
CLIC6
AK054808
YWHAB
SDHA
CNPY2
ERC2
SCNN1A
SH3YL1
CD274
GNB2
VPS4B
LRRTM2
HADH
ITGB1BP1
DDX27
CEP70
ANKRD54
GGT1
HARS
ENOX2
CLCN5
ACO2
SLC27A1
PRDM7
MBD1
COL1A2
SPIN2B
STX4
SLC22A7
RBBP8
PKP2
DMRT1
AOC3
CD9
THOC5
PTPN6
PLXNA3
SLC11A2
FREM3
SLC38A4
FRMPD4
ELOVL6
MYNN
IFT81
DBP
GFAP
INHBA
LRRC29
DNASE1L3
C20orf27
GDF10
IGSF1
CRIM1
CMTM4
CES7
COL18A1
C19orf60
DNAL1
IL1RAPL2
MITF
FOXP2
CEP97
HTR1B
PUS10
ATP6V1E1
ADD2
GLIPR1
NGDN
TRIM13
FAT3
ANKRD53
THOP1
STAMBP
B3GNT5
STT3A
SMNDC1
MAP7D2
GRIN2C
C3orf32
PGK1
C5AR1
RAB11B
ACCN2
IFT122
NARS
DHX8
C18orf45
MIB1
SH3TC2
TRIP13
SHROOM3
TBC1D5
STK4
DRG1
NSFL1C
GFRA1
WWC1
NM_032487
C1GALT1
TDO2
B3GAT2
SLC39A8
XRN2
SEPT9
SPATA19
GRK4
KCNQ5
PIGP
MS4A14
MAFK
CRBN
ENDOD1
FTH1
MBD3
MAST3
SLITRK3
NTF3
WHSC2
ATP8B1
HMOX1
CCNG2
PDE1B
TEX264
SLC25A40
RHEBL1
ODZ2
ARSB
HSD17B3
ECE2
MRPS28
SHKBP1
SREBF2
FMNL1
DAPK3
ANKH
SLC25A19
GHDC
COL6A1
LRRC67
SH3PXD2B
SEC11A
NIPSNAP1
C19orf42
PPA1
CD163
PDE12
PRPF8
C6orf192
IL20RA
MCTS1
JUNB
MIER3
PAFAH1B3
HSD3B7
ABCC2
NPNT
HSS0029478.3_rc
C19orf38
ANKHD1
NPC1
C13orf1
STX11
TACC1
POP4
ALDH3A2
ODF3L1
LIN9
IRAK3
IQGAP1
DAD1
AGER
SASH1
CALCRL
CDH16
DUT
SAP18
NFATC2
PLK2
VRK3
KIAA1239
PLS3
NM_014181
NM_173489
SLITRK5
PPAPDC2
PNRC1
BLVRA
NCKIPSD
IL34
WAS
ARRDC4
SLAIN2
KIN
CPLX2
VPS45
TMEM220
NMI
SSTR2
TIA1
ZC3H11A
EIF5
UTP15
ALPK2
FBXW9
PROM1
ABL2
FN1
HBS1L
RAB7A
METT10D
IRAK4
MYCBP2
ABCB1
SERP1
FBXO30
PDLIM3
PTPN3
CYBASC3
B9D1
SPIRE2
SEMA6C
SIX3
NM_178555
MAFB
EPB41L4A
FBXL17
COPS3
SCRN1
TCAM1
AB051471
ZNF642
PHF16
RNF138
AB002330
IL10
ASGR2
DHX30
TUFM
B3GALT4
TPMT
MSX2
DNAJC18
AB020702
UAP1
WWP2
GNAI3
ATF6
LRRC49
THYN1
AGXT2L2
KLHL8
KCNMB1
SSBP4
PADI1
TEKT3
SLC7A8
BTN1A1
UBN1
PLSCR4
SFRS14
OGG1
PDHA1
PPP6C
KDSR
PTPN23
PRKAR2A
HMGB2
MAML1
CASP1
OR2V2
LRIG3
HISPPD1
SPCS1
LASP1
TLR4
HS2ST1
TARBP2
ABHD8
MDM1
GNMT
SYNM
MFAP3L
SLC10A6
FRAT1
LAYN
TMEM185B
RBMS2
ITPK1
TMEM151A
BNIPL
ANKRD1
GPR27
STIM2
PLCG2
GAS6
PADI3
PPM1K
ARPC4
CEP68
GPR158
BAIAP2
PTBP2
JMJD5
KIF16B
WNT5A
IRX5
RAB2A
LSAMP
CYTIP
IFRD1
AARS
FGD2
TOMM40
BCAR1
FSTL1
TRIM71
C10orf33
SLC1A5
BRPF3
ACOX1
ART5
ERCC4
LRRC16A
RAPGEF2
FAM124A
SERPINB7
TEC
GTPBP6
KIAA0556
ADAM7
MLL5
AL117599
GPS1
ENST00000293782
GPX2
TNFRSF11B
ZNF24
STARD8
C20orf96
NCOA5
TMEM30A
NAT10
CCK
SCIN
TAT
SPCS3
C21orf33
BLOC1S3
RASGRP4
SPEN
TAF9B
GPM6A
SULT1C3
KIAA1609
HEATR6
BIN1
ADRA1A
GYS2
MRPL32
ACACA
TACC2
CHRNA2
GRSF1
DACH1
SLC45A1
PPP2R1A
SREBF1
G6PC
EGFL7
RBM19
AADAT
CCL28
RAD51L3
NM_014863
RTF1
ABR
NM_013332
UVRAG
FOXN2
DCUN1D3
RIF1
TFAP4
RPS6KL1
PSMD12
STARD6
CD81
FIBP
C7orf10
VILL
C4orf33
PLOD2
GMCL1
TMEM158
GSN
UBQLN1
MEIS3
LYZL4
FAS
HTR2C
CHD6
CPOX
ATIC
ELF4
TCTE1
DUSP5
HS3ST2
NPDC1
PPP1R9A
URB2
ENPP1
LSM2
CEND1
TMEM213
SPRY3
MME
EGFR
SHROOM2
NEURL2
TMBIM1
FKBP7
BHMT2
EEF1G
SHBG
PHF1
GNB3
BBC3
KCNMB2
ABLIM3
ING3
KIF6
ENST00000216209
C13orf34
ACAD8
KCNS3
CCDC124
UFM1
ENTPD6
PAQR9
NM_022759
ASB12
NMNAT3
ARHGAP25
STAT2
KCNMA1
ECHDC1
CREB3L3
GSG1L
CHAC2
C12orf72
MYO18B
SOX21
MRPL19
SFRS12IP1
CANX
EXOD1
CBFB
NDUFV1
ENST00000296057
UROS
PDZD2
PLXNA4
SCYL1
PIGK
AP1B1
SLC22A5
NDUFS7
ACVRL1
PROZ
SLC1A2
FDPS
SEC23IP
DDIT3
DAB2
SORBS3
ATP6V0A2
LARP6
MYOM1
MFAP2
SLC28A2
CHD2
ZDHHC3
ACSL4
TELO2
TMEM184B
C19orf36
ARHGEF9
FKBP4
KIAA1191
RPS17
ECEL1
IREB2
VAMP3
CPNE7
LITAF
TSPAN11
PIK3CB
ADAD1
hCT1820781.1
HERC2
TMEM17
TM9SF1
ENPP2
GOT2
TRPM6
PTPRF
DEPDC7
ST3GAL2
TMEM38B
TULP2
CD36
GULP1
CASC1
PCCB
C1orf105
KCNS2
LCORL
PIAS1
IER5L
KIAA1772
SMAD7
TM4SF4
DUSP16
DNAH2
Contig55242_RC
UNC45B
INDOL1
ST8SIA3
RPS11
SMTNL1
ABI2
SLC22A18
VRK2
SORCS1
CC2D1B
PLEKHG1
TCF12
CENPM
HM13
PAQR3
NFKBIL1
CCDC83
CYB5R2
GUCY2D
SEC62
YPEL5
PSMD5
BTBD10
BVES
RIT2
TUBB2C
XKR5
UBE4A
HIVEP2
HSP90AA1
ATP1B2
RIMS1
FGFR1OP
CADPS2
GCC1
PPM1A
RAB36
TBC1D22A
BARD1
TOB1
MYLK2
ZIC4
PSPC1
CEP110
MAP3K9
DCTN5
FREQ
PDC
MGAT5
SLC27A2
CSDE1
KRTCAP2
WDR72
CCDC146
IARS2
PSMA6
NM_145299
ATXN7
SLC5A6
FOXRED1
MUTED
MRPS15
SIRT1
PEX6
LLPH
RTKN
RNF139
PRCP
HPS6
C12orf65
NCAN
TMED7
GARS
SUSD4
UBL3
KIAA1279
SVIL
ITM2B
MCHR1
IL1RAPL1
PRDM5
PIM1
TRIM9
CA11
DNAJB9
CXCR4
VDAC2
SH3RF3
TXNDC5
MXI1
ENO3
EDNRB
HSPE1
CBLN2
PSMD4
GNG13
ZCCHC6
GPR115
CHAD
PRSS16
HSS00339533
PLA2G16
ODF3
MCL1
SLC32A1
PKLR
S100A10
PPM1E
SLAIN1
ILF3
ACOX2
GTPBP1
C19orf68
KIAA1712
NRXN2
ELF1
OTUD1
STAT3
NOTUM
MTMR2
CCT3
C11orf2
ASCL2
KIAA0427
CR749513
ASAP3
WHSC1L1
ZC3H7B
URB1
FBN1
CAPN7
DPYSL3
MRPL21
FERMT1
CPZ
ST8SIA1
NAPA
OCA2
ADAMTS1
CLDN10
IMMT
CLIP4
GATA3
CLIP2
SPRR1B
ZC3H6
PFKFB1
C6orf201
EXOSC7
AGFG2
PPARA
GAP43
CA3
EFHD1
GNL3L
HTR6
BHMT
TIMM17B
EPHA3
MAST2
KCTD15
ARL2BP
STAT6
TRIO
CLDN15
ZFP161
PRRX1
SLC8A3
BEND7
PRNP
CHRDL1
PFKFB3
SLC7A9
EIF2C2
ACIN1
SLC48A1
LRRC2
CRHBP
SC4MOL
IRF1
PGGT1B
STAP1
ZNF597
TRIM23
PEX11G
TMED3
GPR160
COG7
DARS
SMEK1
C15orf60
EIF3D
FGB
NOSTRIN
C18orf10
CAPN3
RAB38
AK056142
SIN3A
EXOSC8
PNLDC1
SCN2A
PGBD5
DEGS2
EFHB
TSPAN12
SYCE2
AHSG
NPHP4
WRB
REG3A
ZSWIM4
PPP1R11
TRPM2
XRCC1
SLC43A3
NRP1
CENPB
TGFBR3
BTG3
SBNO2
hCT2304096
PDZD8
TRAM1
TP53I11
ZNF622
HSS0620970.1_rc
HAS2
OGDHL
PTPDC1
PSMB4
LIN7C
DLG5
C11orf9
NQO1
CYP2F1
IRF4
RAB8A
TYRO3
CDKN1C
C15orf41
PODXL
