# Supplementary material for: Meta-analysis of Inter-species Liver Co-expression Networks Elucidates Traits Associated with Common Human Diseases
Source: PLoS Comput Biol. 2009 Dec 18;5(12):e1000616. doi: 10.1371/journal.pcbi.1000616 (PMC2787626; doi:10.1371/journal.pcbi.1000616)
Supplement: Table S5 — Ordered annotations of F2 mouse liver samples shown in Figure S3B. (0.00 MB TXT) [file pcbi.1000616.s013.txt]

Table S5 Ordered annotations of F2 mouse liver samples shown in Figure S3B. 
B1 
B110 
B115 
B129 
B46 
B120 
B141 
C37
B40 
C68
C138
B74 
B57 
B2 
C140
C127
C128
C130
C129
C139
B49 
B170 
B85 
B59 
C131
B41 
B89 
B4 
C141
B70 
B27 
B174 
C78
B182 
B53 
C39
B28 
B67 
B184 
B71 
B114 
B125 
B133 
B18 
B5 
B3 
B29 
B111 
B112 
B32 
B126 
B51 
B24 
B86 
B87 
B25 
B26 
B116 
B73 
B6 
B88 
B34 
B118 
B35 
B134 
B130 
B131 
B171 
B117 
B15 
C156
B173 
B121 
B42 
B119 
C158
C157
B75 
C43
B12 
C9
B30 
B60 
C40
B80 
C36
C10
C54
B136 
C44
B151 
B137 
C83
C86
C85
B160 
C96
C112
C97
C132
C90
B159 
C93
C92
C70
B164 
B163 
C94
C87
C25
C105
B153 
C120
B165 
C121
C12
B152 
B38 
C14
B143 
C27
C88
B154 
C50
B145 
B90 
C23
B155 
C115
C16
C45
B91 
C24
C99
C52
B162 
C28
C100
B157 
C26
C106
B93 
C109
C29
C51
C104
C101
C102
C30
B161 
B146 
C98
B147 
C119
C114
C71
B156 
C107
B95 
B61 
B48 
B68 
B175 
B176 
B177 
B179 
B180 
C42
B139 
C134
B178 
B64 
C161
C171
B43 
B45 
B16 
C76
C173
C180
B56 
C153
C155
B37 
C122
C69
B36 
B33 
C74
C148
B102 
B123 
B47 
B138 
C179
B135 
B105 
B81 
C160
B84 
C60
C21
C79
C143
C182
B106 
C22
B76 
B148 
C17
C49
C159
C61
B127 
C58
B44 
C56
B82 
C41
C53
B166 
C31
C20
B77 
B78 
C32
B20 
B21 
B23 
C136
C135
C133
C110
B169 
C59
C55
C57
B158 
C111
B168 
C75
C187
B7 
B150 
B103 
C18
C19
C146
B52 
B17 
B13 
B104 
C63
C64
B181 
C33
C35
B101 
C34
B65 
B128 
B66 
B144 
C7
B124 
C46
B183 
B185 
C149
C77
C123
B107 
C150
C151
C4
C65
C82
C72
C188
B79 
C66
B39 
C1
C147
C125
C2
C189
C124
C126
B19 
C80
B108 
C81
B109 
B14 
C5
C3
B186 
B187 
C8
B189 
B8 
