# Supplementary material for: Meta-analysis of Inter-species Liver Co-expression Networks Elucidates Traits Associated with Common Human Diseases
Source: PLoS Comput Biol. 2009 Dec 18;5(12):e1000616. doi: 10.1371/journal.pcbi.1000616 (PMC2787626; doi:10.1371/journal.pcbi.1000616)
Supplement: Table S6 — Ordered mouse gene symboles for genes shown in Figure S3B. (0.05 MB TXT) [file pcbi.1000616.s014.txt]

Table S6 Ordered mouse gene symboles for genes shown in Figure S3B. 
Macf1
Gsdmc1
Uap1
Ugcg
Spred1
Ppp1r16b
Ttyh2
Anxa2
2700007P21Rik
Bhlhb2
March2
Alpk2
Cblb
Slc22a15
Bbox1
Dnm3
Adam18
Cacna1h
Etl4
Nit1
Usp48
Abhd8
Ext1
Lin54
Ube4b
Lin9
Miox
Xdh
Ihh
Acadm
Zmat4
Galr2
Ints7
Fhdc1
Ppil3
Lama3
Dnajb9
Arl13b
Cxcr4
Hmbox1
Cln5
Aspa
Lgals1
Itgax
2310045A20Rik
St6galnac2
Vps45
B3galtl
Senp7
Dnajc10
Nek6
Prpf6
Polr1b
Bend7
Atp6v1f
1700012A16Rik
Gria3
Btk
Eif3eip
2210016L21Rik
Naaa
Lage3
Idi1
Slc28a2
Nacc2
Dpy19l3
Ptpn7
Rnf31
Chst9
Inpp1
Ptprn
Stat5b
Cacna1d
Cd9
Prrg2
Fut4
Plcb4
Tbc1d1
Pgp
Rab3c
Slc43a3
Rcsd1
Btg3
Map3k14
Fam118a
Ndrg2
Krr1
Dolk
Anapc4
D630045J12Rik
Hs6st3
Unc119b
Fastkd3
Cxcr7
Arid1b
Micall1
Tcfap2e
Ak5
Abcc6
Psg16
Rhbdl1
Enox2
6430537H07Rik
Slc24a1
Iffo1
Creb5
Arhgef11
Cntn6
Vsnl1
Slc26a5
Adipor2
G6pc
Dnmt3a
BC017643
Pdxk
Wfikkn2
Llgl2
Mars2
Scml4
Akirin2
Cdh5
Prdx4
Smpd2
Nlrc4
Gpr160
Irak1
Dopey1
Dhrs4
Arfip2
Aaas
Tsg101
Maob
Car3
Polr3k
Lcor
Il1r2
Aldh6a1
Zdhhc12
Med19
Kcnh4
Tmem171
Golph3l
Cps1
Hyou1
Fbxw8
Trmt6
Dnajc7
Lrrn3
1110007M04Rik
Fermt1
Dync1li1
Capza2
Prdx5
Fstl4
Cthrc1
Dctn5
Retsat
Dpp8
Fam159a
Itih1
Tmem179
Apex2
Clec16a
Rbpj
Serpinb2
Zdhhc7
Gpr64
Nexn
Ash2l
B9d2
Mlf2
Slc7a13
Atp5g3
Ppapdc2
2410018C20Rik
Pus10
Cckbr
Phf20l1
Il1r1
Med29
Stx7
Spdya
Reln
Cmtm7
Smek2
Dkk1
Bat5
Sestd1
Lysmd2
2610528J11Rik
Mxra8
Foxp4
Neurog3
Msh5
Add2
Glg1
Vamp8
Nedd8
Fbln1
Igsf3
Creld2
Stk24
Fkbp11
Tbx19
1810063B05Rik
Pla2g2f
1810035L17Rik
Mt3
Cog8
Avpr2
Slc46a1
Nphp4
Atp6v1g1
Echdc2
Tm4sf5
Cops7b
F630110N24Rik
Fanca
Pqlc3
Zfp655
Mcfd2
Tcerg1
Adamts5
Bbx
Grip1
Sftpa1
Rassf1
A2m
Brd9
Nudt6
Ccdc43
4930431B09Rik
Bzrap1
Prelid1
Map3k7ip1
Rab18
Glt8d2
Pik3ap1
BC005764
Mdm4
Anxa9
Ank
Rit2
Mupcdh
Tnfrsf1a
Ptpn23
Rpl14
Rnf126
Tagln
Mgmt
Kcnh8
Col15a1
Ngfrap1
Cxcl14
Hnrnph2
Lrp6
Rad51
Gbe1
Krt20
Tomm70a
Timp1
Noc4l
Clec4f
Bxdc1
Mcts1
Slc30a1
Rnf7
Map3k7ip2
Eefsec
Kap
Hmgb4
Lasp1
Numa1
Ccdc113
Dcun1d3
Omg
Tmem151a
Kcnj15
Spata19
Gngt2
Crhbp
Slc10a6
Rprd2
Pappa
Trdn
Nr0b2
Aplf
Nmt2
Txnrd1
Lrrc34
Plod2
Pcyt1b
Slc2a3
Cbfb
Chchd1
Gpr20
Mfhas1
Ak2
Rsf1
Ttc7
Fgl2
5730494M16Rik
Cnga1
Zfyve21
Col5a3
Numbl
Cul4a
Cdc14a
Slc17a1
Marco
Rbm3
Pofut2
Crym
Slc22a23
Loxl1
Btbd6
Ankhd1
1700025K23Rik
Kcnh1
Srp68
Ttc8
Tppp3
Map2k6
Nup54
Cbx1
Car9
Cpa1
Stox2
Flot2
1700003E16Rik
Olfml3
Centb1
D0HXS9928E
Cyp11a1
Steap1
Ptplad1
Ankrd13d
Mif4gd
4932432K03Rik
Zdhhc8
Emx2
2610101N10Rik
Pctk1
Tank
Tprkb
Scyl1
Smpx
Mx2
Tmem161b
Shc1
Rdh12
Mt4
Gtl3
Rbm34
Ptgfrn
Enc1
Usp4
Coro7
Ap4s1
Scn1b
Socs1
Ptprj
Vps28
Klhl15
Crim1
Phf14
1700023B02Rik
Rnf12
Ccdc104
Dedd
Cyb561
Sh3kbp1
Rbp2
Stoml2
Adam15
Tead1
Sardh
Ipo4
Rshl3
Gng13
Fmo3
B230118H07Rik
Sla
Notch2
Ap1b1
Zfp263
Gif
Tspan12
Cog7
Srd5a3
Spats1
Upp1
Rc3h2
Trpv6
Prr15
4930403C10Rik
Ccr5
Spsb2
Gins1
Prdm4
Kctd13
4933434E20Rik
Slc43a1
Pdcd2
Zfp575
Gas6
Syt12
Zbtb20
Kdelr3
Shroom2
Samsn1
2010309E21Rik
Pts
Acaa1b
Mrpl12
3300001P08Rik
Neo1
Gabrg2
Rab36
Slc2a2
Prok2
Tubb2b
Twist1
Vps26a
Sbno1
Ncor2
Ccdc28b
Stim2
2410016O06Rik
Col4a5
Eed
Ctnnb1
Hnmt
Kcnk9
C030046E11Rik
Ttc23
Spock1
Azgp1
Kpna3
Eps8l1
Tmcc2
Mthfr
Dvl1
Rnf157
Creb1
Grpr
Gnai2
Taf9b
Mmp24
Ugp2
BC004004
Gucy2c
Fam100b
1110006G06Rik
Cwc15
L1cam
Clec12b
Col11a2
Arl2bp
Wwc1
Psmd5
Ensa
Ubxn6
Egln3
Tmsb4x
Ppp2r5a
Bms1
Spp1
B4galt6
Plxna2
Brca1
Tnfrsf4
Bai1
D14Ertd500e
Slc25a30
Qsox1
Emcn
Sap18
Smtn
Got1
Id1
Igfals
C330019G07Rik
Vim
Lsm1
Stag3
Rpl27
Sae1
Unc119
Phf15
Ptp4a3
Rpl39l
Rap1gap
Crispld1
Psmd13
2410127L17Rik
Ift88
Mgea5
Epb4.1l4a
Has2
Kif13b
Usp2
Hdac6
Mboat2
Tmem57
Gria4
Omp
Dmrta1
Odf3
Sgca
Dbc1
Rbm18
Thap1
Acly
Man1a
H2-Aa
Decr1
H47
Rxrb
Slc43a2
1700034F02Rik
Gpsm1
Ttll12
Raf1
Pold3
Stk39
Actl6a
Klhl25
Dclre1b
Gcc1
Zfand2b
Ctbp2
MMT00045188
Stxbp1
Aadac
Sytl2
Mgrn1
Pax7
Qprt
3632451O06Rik
Nsdhl
Adam19
Cldn10
Pcgf3
Cask
Hmgn3
Ap1g1
Tlr2
Tlr4
Inpp5j
Tgfb3
BC022623
Armcx1
Ndufa3
Gpr137b-ps
MMT00065065
Pggt1b
Slc37a1
F2rl1
Procr
Tkt
Bcap29
Tpst1
Rsu1
Usp9x
Stap1
Mmp28
Plau
Atp6v1d
Tmed9
Rbm45
Bbs12
Agpat9
Unc84b
Igfbp7
Ctsd
Ube2z
Kcnj10
Capn13
Slc28a1
Ift80
Mamdc2
Tbrg4
Ldhc
Kcnn4
Tob1
Slc7a5
Zbtb40
Taf1
Id4
Enpp2
Xpo6
Topors
Pla2g2e
Sema3g
Memo1
H1f0
Ramp2
Uhrf1bp1
Dapl1
Ficd
Msl31
Card11
Agtrap
Pip4k2b
Phf2
Lyz2
Cyb5d1
Mterfd2
Met
Acat2
Snapc1
Frat1
Tbce
Acaca
Fndc3b
Macrod1
Tmem176a
Crb3
Psma4
Lrrc4c
Pldn
Ikbkb
Asgr2
Ccdc42
Impa1
S1pr5
Prmt6
Lsamp
0610010F05Rik
Trpm6
Zcchc11
Gria1
Zswim5
Arrdc4
Bub1b
Vwf
9030607L17Rik
Abcb9
Camk2g
Ganc
Angptl3
Trap1
1200014J11Rik
Cacybp
Zcchc9
Cdo1
Ptges3
Irak1bp1
Txn1
Dcbld2
Thap2
Det1
Zfyve28
Ccnd2
Plcl1
Iqca
Lrat
Ykt6
3110082I17Rik
Rraga
Chmp6
Rdh13
Tmem79
Pcca
Odc1
2210016F16Rik
Thpo
Odf2l
Tmem214
Susd3
Cct6a
Dbh
Pmm1
Oprm1
Camk1d
Bad
Jub
Lbh
Tecta
Cdkn2c
Ppp1r3f
Rps17
Fnta
Drd4
Mpzl2
Lrrc42
Acta1
Oxnad1
Atp4a
Pth
Tnr
Pam
Lzic
Rab10
Tnik
Exosc5
Etfdh
Mettl9
Nptx2
Ruvbl2
Ccdc154
Sorcs1
Ubap1
Lrrc8c
Pole3
B4galt5
Pdlim7
Golim4
Gabre
Sall2
Rprd1a
Ccdc111
Slmap
Ube2a
2610110G12Rik
Lamp1
Zfp706
Lrrfip2
Zfp329
Pcnxl2
Asns
Oplah
Kcnj2
Mcl1
Tmem50b
Fmo2
Plac8
Scamp1
Dnajb4
Trem2
Dnmt3b
Cenpe
B3gat1
Dzip1l
Mbtps1
U46068
1110013L07Rik
Ddt
Sec61a1
Atf5
Nr1h2
Ankrd17
Hes2
Gne
Cnnm3
Fxr1
Sfmbt1
Ufd1l
1110008J03Rik
Ywhaz
Exo1
Dpagt1
Pag1
Tacc1
Ccdc132
Nxt2
ORF9
Frk
Ppfia4
1110036O03Rik
Klhdc9
Crtap
Vrk3
Csnk1e
MMT00018827
EG545216
Mnt
1110057K04Rik
Vta1
1200011M11Rik
Zfp775
Smarcad1
Polrmt
Actr1a
Ssr1
Cdh2
BC021891
1810029B16Rik
Med27
Wbp11
Lpar1
Tmed2
Nploc4
Myod1
Tnfsf14
Gpi1
Atm
Napsa
Pip5k3
Mfap2
Kat2b
2310007D09Rik
P4ha1
Sap30
Sin3a
Axin2
Slc12a8
D1Ertd622e
Fbxw11
Pcdh9
Mxd3
Rab3il1
Mrps15
Ch25h
Fos
Kcnh2
Rpl23
Gzmk
Gatm
Nol10
Traf3
Batf
Rpusd1
Hars
Tep1
Eya2
Akap7
Spsb1
Ypel5
A930041I02Rik
Cldn3
Abcg2
Bicd1
H2-Ea
Txndc16
Cyb561d1
BC037112
Gpr22
Cd2bp2
Slc25a32
Strn3
Kcnk4
Ing3
Sorl1
BC067068
Fbp2
2810428I15Rik
Epsti1
Sgol1
Wipf3
Qdpr
Ano4
Pole
Slc11a2
Afp
Hmgcr
Slc24a4
Rfx7
Cyp2b10
Klhdc8a
Tmem147
Cd274
Ctf1
Erc1
Tgfbi
Hdac8
Pkp2
Igfbp5
Sepp1
Trerf1
Bckdhb
Jmjd2c
Smad6
Myom1
Cacnb2
Lipa
Vav1
Casc1
Slc22a8
Arih2
Fbxo28
Atp13a2
Ret
Pbk
Syt13
Gpnmb
Cldn1
Klf15
4930570C03Rik
Lipg
Rab8a
Pdrg1
Ptgds2
4931429I11Rik
Gstm5
Cyp27a1
Ccdc146
Drg1
Fstl1
Smap2
Ankfy1
Thsd7b
Ppa1
Fer1l3
Mlxip
Wnk2
Stc1
Dhrs13
Ddhd1
Vipr1
Six1
Csf1
Rab38
Bmp2
Hmbs
Rbck1
C1galt1c1
Fam105b
Timm10
Cdca2
Ankrd60
Cnn3
Mme
Msx2
Lrrc16a
Pitpna
Fmo1
Myst2
Paqr8
Ddx41
Car14
Gucy2e
RP23-12I24.6
Rpl22
Nkd2
Grid2ip
Ppm1k
Wasf1
Sox18
Rcbtb2
Hes1
Per2
Amigo1
Slc39a1
Fam102b
Pvrl1
1700003F12Rik
Tspan33
Atp1a3
Csrp2
Synpo2
Jun
Kcnab1
Tmem2
Dhx30
Aipl1
Tspan13
Rxfp1
Gpr98
Cxxc4
2310022B05Rik
Slc39a9
Bcl2l2
Dazap1
Elf2
Slc26a3
Cenpq
Gars
Npr2
Efhc2
Wee1
Esr1
Pklr
Ccnd1
Slc2a6
1110008L16Rik
6330408A02Rik
Spata18
Eml4
Ap3m2
Capn7
Slc16a7
Arap2
BC024814
Spag1
Ddit3
Etv5
Hnrnph1
Rora
Tmem103
Csnk2a1
Bcl2l11
Klhdc1
Atp6v1e2
Mier3
Ptdss2
Prom1
Pptc7
Aco2
Vcpip1
Rpa2
Ntrk3
Clk4
Gpsn2
0610010D20Rik
Mst1
Fgr
Cmbl
Zmiz2
Apoe
Mid1ip1
Alkbh3
Nfkbiz
Asb9
Stat4
Tpst2
Dennd4c
Parc
Gfpt1
Syngr3
Foxd3
Slc28a3
Krt19
Fbxl3
Pxmp2
Rrp7a
Olfm1
Usp39
Fdx1
3110009E18Rik
Asnsd1
Rapsn
Usp45
Fdft1
Plk2
Zc3hav1
Abcc9
Hormad1
Tysnd1
Ecel1
Tomm40l
MMT00038378
Clta
Commd10
Crot
Fam151b
Asb17
Nsd1
Pcp4l1
Slc46a3
Pla2g10
Tfpi
Adamtsl5
Kcnmb1
Vps33b
Gja5
Bcr
Tmem188
Eif3a
Fam18b
Sgtb
Gpr37
Rsad2
Sh2d4b
Rps15
Napa
Rab27b
2900010M23Rik
4930453N24Rik
Med16
Camk2d
Cep250
Dph2
Fcgr4
Fign
Sox5
Zbtb34
Ccdc58
Col2a1
Amn
Nek9
Ptprg
Ipmk
Fam120b
Gzmb
Ptpn13
Psmb9
Limch1
Fam171a1
Tifa
Reep5
Shd
Dnalc1
Grhl1
Abcg1
Trak1
5830403L16Rik
Glipr2
Srp54a
Tmod1
Med17
Usp35
Tusc3
Ubl3
2310014G06Rik
0610010O12Rik
Pdlim3
Mcart1
Polg2
Cacna1g
Tinf2
G3bp2
Foxa2
Fancl
Myct1
Tmem14a
Usp18
Tchh
Tex261
Mrps12
H13
Fbxo8
Htra1
Stambp
Bub3
Hopx
Anks1
Mat2b
Erf
Clic6
Mea1
Ide
Pcsk6
Cpa3
Camk2a
1110034B05Rik
Rbm25
Igsf1
Txndc5
Paqr3
Bcl10
Stxbp6
Plekho1
Cpt1a
Tyrobp
Hsd17b11
Adat2
Mrpl30
Figf
Apba1
2610036L11Rik
Anxa1
Saps3
Dars2
2010107G23Rik
Nr2c2ap
Hhex
Gja1
Alkbh4
Anxa10
Rbms1
Bche
Ifrd1
N4bp2l2
Ccdc21
Xpnpep3
Smarcb1
Lrrc18
Tmem173
Cmklr1
Gpr44
Pnpla5
Kctd15
Elk3
Snf1lk
Ppp1r14c
Nqo2
Pon2
Sfrs5
Indo
Akirin1
Kng2
4930415F15Rik
1600002H07Rik
Lect1
Ccdc46
Megf9
Myl1
Gde1
Cyp3a13
Cyp2e1
Cuta
Ergic3
1700026L06Rik
Ntrk2
Tbx21
Arl6ip4
Sstr1
AW121567
Tmem213
Fam184b
Pde8b
Fshr
Dok2
Usp47
Foxk1
Cyp24a1
Gmps
Abcc3
P2ry2
Scn9a
Madd
Kdelr2
Slc39a8
Parp8
Flnc
Dip2b
Krt15
Ifih1
Spop
Cacng8
Sel1l
Acvr1
Slc4a4
Nsg1
Atp13a4
MMT00024269
Hpgd
Tap2
Kank4
Flrt3
Osbpl6
Phf16
Acadl
P4hb
Mex3c
4931406C07Rik
Ankrd12
Clint1
Lmnb1
Ippk
Gamt
Sec23a
2310044H10Rik
Xpo7
Tusc2
Sec23b
Marcks
Atxn3
Rtcd1
Atg3
Cacna2d3
Hs1bp3
BC088983
Slc22a18
Ranbp17
Lmo1
Lactb
Wnt11
Vsig2
Cpa5
Prdx1
Taok2
Morn5
Insig2
Rgnef
Nasp
Prdm5
Tada2l
Sptlc1
ENSMUSG00000053178
Spata21
Depdc6
Ace
Acp5
Slco2a1
Akap9
Armcx3
Bmp6
Xkr6
Fbxl5
Cnot1
Uvrag
Tmprss3
Fam171a2
Tm9sf1
Rdm1
Il5
Hlx
Klhl5
Hdgf
Tas1r3
1110001D15Rik
Phlda2
Wdr79
Baiap2
Cttnbp2
Fgd5
Pola1
Cct3
Tbc1d10c
Mdh1
Emd
Dio1
Max
1110004F10Rik
Dpp4
Tbx4
Taf7l
Slc36a4
Cnp
E130012A19Rik
Aicda
Mybl1
Hs3st1
Pdzrn4
Nat10
Ppp1r3b
Amotl2
Foxj3
Actr6
Skap1
Psmd12
Mast2
Tnks1bp1
Canx
Exoc1
Gstcd
Rasgrp4
Cblc
Scamp3
Ubtd2
Pcdha3
Stard5
Smpd4
P2rx7
Clrn1
BC023744
Dtx4
Pkp4
Col4a2
Cdc73
Strap
Cdh1
Ntf3
Smarca2
Ankrd49
Slc16a13
Cyp2d22
Igsf9
Pmepa1
Maml1
Anks3
Ccr1
Pim3
Ube2q1
Irf4
Lhx2
Dusp4
A530082C11Rik
Nipsnap1
Pycrl
2700089E24Rik
Fst
Actl7a
Slc2a4
Brms1l
Zranb3
Moap1
Unc5d
Ndfip2
Fbxo30
Arhgef7
Rem1
Timm44
C730027P07Rik
Rdx
Ggt6
Hsd11b1
Glrb
Il1f10
Ubr4
Thoc5
Foxp2
Cpeb2
Tcf7
Slc30a5
Pde10a
Creb3l3
Tmem81
Igsf10
Adad1
Vil1
Il11
Trim16
Syne2
Map2k2
Zgpat
Klf4
Sytl4
Ell
Lhfpl4
Sf3a1
Limk2
Ascc2
Slc35c1
Id3
Padi1
Nek4
Zmat3
Synpr
Vps29
Usp33
Il2rg
Dpysl3
Kremen1
Nsun4
MMT00024780
Igf1r
Thap6
Ublcp1
Itgb8
Itpr1
Dek
H2-Oa
Apoa1bp
Endog
Zswim6
Prkcq
Ttc1
Ktn1
Apba2
6430573F11Rik
Abcc5
Klrk1
Senp1
Carhsp1
Fosl2
Zdhhc3
Gper
Xrcc6bp1
Ctsk
Mylk3
C4bp
Pbld
Epha4
Usp42
Ganab
Vezf1
Gpr63
Casp2
Ubtf
Slc22a7
Pde11a
Med10
Tagap
Pop1
Nptn
Reep6
Tex2
Opn4
F3
Cybb
Mical2
Ctnnd2
MMT00001343
9530077C05Rik
Zfp498
Fbf1
Ninj2
Pgm2
Tmem185b
Tceb3
Mmachc
Cpe
Tmem160
Ggcx
Ltb4r1
Spata2
Zyx
Sec22b
RP23-157O10.7
Arcn1
Snx18
Olfml1
Kars
Mgp
Chn2
Nrf1
Tlx2
Actl6b
BC013529
Daam2
Rbmx2
Ccin
Snx15
Gbf1
Bcl11a
Med12l
Lrrc67
Tmem5
Chi3l1
Cyp1b1
Jdp2
Il15
Dao1
Zfhx4
Mat1a
Tmsb10
Chrdl2
Rpe65
Ppil4
Clcc1
Otx2
Fzd8
Ddx20
Sfrs16
Bdkrb2
1110002B05Rik
D19Ertd652e
Sfxn5
Iars2
Aspm
Add3
Hsf1
Cd93
Cdk5rap1
Isl1
Ino80c
Qrsl1
Nostrin
Cd247
Ctnnbl1
Lmo4
Gata4
Mfap1a
Hmgcs1
Bcdin3d
Xrcc4
Agpat4
D2Ertd750e
Fcnb
Tacstd1
Atp2b1
Lipt1
Cdkn2aipnl
Clpx
Prss16
Nap1l5
Cysltr1
1700055M20Rik
Gabrg1
Pigv
Abce1
Tssk2
Mlf1
Kif3c
9430016H08Rik
Myom2
Mtap9
Orc5l
Ctsc
2610036D13Rik
Ptbp2
Calcrl
Lamp2
Atmin
Pex10
Iqcg
Kif5a
Gle1
Lrrc29
Fah
EG545989
Pafah1b3
Lepre1
Wsb2
Tmem106b
2810003C17Rik
Tssc1
Aatf
Gpm6b
Gm50
Scand1
Eef1g
Stat1
Acss1
Fbxo18
Cux2
Trim71
Utp18
Nbn
Vwa1
Gast
Rfx3
Metapl1
Snhg8
Brwd1
Scrn2
Pion
Scin
Phip
Znrf4
Rbms2
Ppara
Syt11
Irf2
Sphkap
Ccrk
Lmf2
Rfesd
AI595406
Mina
Setd2
Tapbp
Mrfap1
Wnt2
Nlgn1
2310003F16Rik
Mcf2l
Spata5
Def6
Trim31
Spon1
Pax9
Aqp9
Ddx17
Rbmx
Ppp1r10
Gys2
Asph
Phax
Mxi1
Cd1d2
Klhl28
Rnf14
Lmbrd1
1810055E12Rik
Ostm1
C9
Adh4
Vps13d
Nr4a1
Prpf38b
Lmcd1
Pfkfb2
Slc15a4
Itga4
Lancl1
Col12a1
Syt2
2510039O18Rik
Sgsm3
Thrb
Csrp2bp
Mtap7
Cfp
Hadha
Ncr1
Chga
Gbp1
Mgat4b
5630401D24Rik
Hat1
A330021E22Rik
Fgd4
1110017D15Rik
Clcn5
Btbd12
Ptpn4
Rpap3
1110006O17Rik
Ing1
Sec11a
Ndufv1
Acbd4
Tbc1d15
C130090K23Rik
Hspa14
Adcy6
Ptger3
Snrpa
Ube2j2
Ireb2
Lrrc15
Ccdc22
Asah1
Tusc4
Cat
Phb2
Mreg
Slc22a1
Grhl3
AW049604
Cdkn2aip
9330182L06Rik
Adamts1
Slc35a4
Fxyd1
Gpr1
Endod1
Ctnnd1
Zbtb6
Vip
Porcn
Kif18a
Tom1l2
C2cd3
Fbln5
Rps6ka2
Snx6
Gcs1
Dock5
BC024978
2810432L12Rik
Ccny
Slc26a11
Mb
Slco1b2
Fanci
Cog3
AK129341
D12Ertd553e
Spata7
1810007M14Rik
4930583H14Rik
B3galt4
Faim
Sh2d1a
MMT00035426
Wdr13
Grem1
Pcf11
Rapgef5
Amacr
Acbd3
1110032E23Rik
Crtc2
Prdm11
Mcm2
Mesdc1
Bcor
Pgbd1
Slc25a21
Armc2
Twf1
Cdon
Rbm38
Spats2
Tmem158
Cpne3
Lss
Npr1
Hoxc8
Agk
Cartpt
Rpl5
Bhmt2
AA474455
Shisa2
Enpp1
Ank1
Cd40lg
Syngap1
Entpd4
Zfp407
Manea
2310047D13Rik
Cep290
D10Jhu81e
Sgip1
D330027H18Rik
Hdac4
Crbn
Ube2j1
Clec1a
Zbed3
Nfkbie
Pi4ka
Ap3m1
Gtf3c5
Arntl
Tgfbr3
Tmem45b
Slc39a4
Ier2
Rgs17
Pkia
1810030N24Rik
Syt4
Sap130
Rab17
Mtx2
Lmbr1l
Adar
Vamp3
D16Ertd472e
Gsta2
Hsd17b2
Zfyve16
Tes
Lnp
Usp1
2610301B20Rik
Disp1
Col18a1
Dera
Ift172
Trpc6
Slc20a1
Fkbp7
Nxt1
Zfp428
Itpkb
Gspt1
Mtap
Tcea2
Mosc2
Fam114a2
Chd1l
Srrm1
Dnahc9
Slc25a27
Dync1h1
Bin1
Grb14
Rps20
Dhx9
Rbpjl
Tor3a
Rhd
Pfkfb1
Btbd9
1110019N10Rik
Acsl6
Svil
Atxn7
Enoph1
Slc17a2
C3ar1
Rab7l1
Vcl
Capg
Cdkn1a
Dusp1
Ctss
Ccdc32
Kcnma1
Dpys
Lta
2610039C10Rik
Hgf
Pkd2
Catsper1
Car2
Cldn18
Hmgcs2
Cdkn1c
Zmym1
1500011B03Rik
Tnfrsf11b
Nfya
Mrpl48
Alms1
Ankhd1
Camsap1
Ercc2
Cubn
Actr3
Cntn4
Pou4f1
Rcor3
Hpca
Thbs2
Acsm5
Gtf2e2
Inadl
Trub2
Omd
Adora3
Ptges2
Amt
Scarb1
Cops5
Top2b
Perp
Myl3
Sdha
Uimc1
Il2
Casr
Nyx
Aggf1
Nmi
C1galt1
Peci
Apom
Cyp2f2
Rasl11b
Irf1
Slc22a9
Fkbp3
Xpc
Atoh8
9430015G10Rik
Aifm1
H2-Ke6
Sdc1
Fam101b
Dbn1
Nolc1
Mbd5
Cyp26a1
Serinc1
9030617O03Rik
Anapc2
2210011C24Rik
Pcbp2
Hsd17b3
Calm3
Lrrc59
Begain
Cdca7
Rnf138
Klhl3
Serpinf1
Ptpn21
Crat
Atp1b2
Tfg
Gpr175
Als2cl
Cbfa2t3
Rnf128
Dtx3
Mad2l1
B4galt1
Tpsg1
Dscc1
Trpt1
Slit1
Col6a1
Rnd1
Polr1e
Gpr177
Syradb
Fam181b
Fmod
Pdlim2
Zdhhc2
Pqlc2
Kcnb1
Aspn
Dgkz
Isg20l2
MMT00012324
Pitx2
Mlph
Cd69
6030422M02Rik
Igf1
Fggy
Echdc1
Iapp
AI847670
Psma7
Adcy5
Pten
Snrpn
Pole4
Nt5dc1
Adrb1
Clec1b
Pmpca
Commd8
5830418K08Rik
Tgfb2
Ttc18
Abhd11
Cdh23
Mvk
Stbd1
Cpn1
Ankrd1
Psd
0910001L09Rik
Mettl7a1
Psmf1
Actr5
Itgb2
Tchp
Btbd10
Acmsd
Chdh
Nans
C030014K22Rik
Zcwpw1
Art3
Polk
Cpd
Eif5
4732418C07Rik
Fam108b
Tspan32
Aox1
Slamf8
Bfsp1
5830404H04Rik
Ywhag
Phf10
4921513D23Rik
Slc12a4
Dpyd
Fastkd2
Runx2
Marveld2
Fetub
Reps1
Ilkap
Med15
1300018J18Rik
Terf1
Wdr68
Gpr85
Fat2
Serinc2
Ivns1abp
Lypla1
Gdnf
MMT00007477
Entpd6
Il6st
Slc12a9
Prkaa1
Rassf9
Slc3a2
Dph5
Tmem216
Pcm1
Slc22a3
Pqbp1
Ccdc61
Twf2
Lepr
Hmga2
Trim24
1500041N16Rik
Tacc2
Ramp1
Rtn4
Slco4a1
Unc13d
Rgs10
Srd5a2
Sept14
AI597468
Nucks1
Oxt
Baiap3
Lrmp
Grik1
Tmed1
Akt2
Uxs1
Pdgfa
Cd3e
Ctsb
Parp9
Abhd14b
Pm20d1
Psmd6
Pnoc
3222402P14Rik
Cyr61
Dr1
Tmem44
Cuedc2
Cd79b
Ier5l
Bnip1
Hnf4a
Cdc37
Pex3
Il22ra2
Dok4
Wdr70
Arhgef9
Seh1l
Tbc1d2
Hspe1
Tg
Zfp143
Mafk
Acad9
Tcp1
Bpil3
Atp6ap1
Trpm7
Phkb
Ddx27
Mybph
Mycbp2
Slc25a13
Aplnr
D14Ertd436e
Galnt10
Tnip2
Tsku
Ufc1
Hspa1l
Phkg1
Rel
Ovol2
Rax
Slc2a8
Atcay
Opa1
Ctsa
Tial1
Mrps24
Ppil1
Apaf1
Sh3pxd2b
Hace1
Fads3
Cd3g
Eif4ebp2
Pik3r3
Fbxo22
Mrps9
Wdhd1
Spata13
Exoc3l2
Atp7a
Sox13
Mtnr1b
Lynx1
Apoa2
MMT00077926
Ankrd28
Smad9
Etv2
Ckm
Llph
Nsun6
Kcnk16
Svop
Akr1d1
Ush1c
Ubxn10
Slc27a5
Zfp36
Rnf2
Zbtb10
Serpinb1a
Crem
Rps27a
Wnt7a
Zufsp
Slc16a2
Mpp6
Ahi1
Rpa1
Vprbp
Cep110
Frmpd4
Otop1
Vps36
Mbd1
Gpatch3
Tle6
Acsl1
Nnmt
Efhb
Ucp3
Sgpp1
Rxra
Gtdc1
Ier3
2310003C23Rik
Ercc6l
Lrrc61
Nfkb2
Cyfip2
Rab11fip1
Sec24b
Ptpn18
Cebpg
Oma1
Unc5a
Papss2
Nuak2
Serpind1
Slc10a7
Ndufs7
Dnase1
Ell2
5830433M19Rik
Tac1
Eif3d
Dnajc5
Ufm1
Chac2
Nfkbil1
Jund
0610007P08Rik
Slc45a3
Ccnb1ip1
Magee1
Cpa2
Pgrmc1
Irf7
Pard6g
Tbx1
Mtap1b
Batf2
Tcea1
Fkbp1b
Gtpbp8
Gsr
Atp6v1c1
Crybg3
Nin
Stk10
5133400G04Rik
Ttc17
Mycn
Trp63
Ttc9
Arg1
Coq6
Txk
Pprc1
2310007F21Rik
Gdf6
Stx2
Camk2n2
Kitl
Myl9
B3galnt1
Trnt1
Gzma
Prodh2
Hbs1l
1110028A07Rik
Dyrk1a
Ppapdc1a
Armet
Slc47a1
Nes
Akr1a4
Ltk
Hmg20b
Snx14
Plscr1
D630037F22Rik
Dmbt1
Atp8b1
Gpr149
Tube1
Chd1
Pcsk9
Hsd17b12
Sec23ip
Smtnl1
Arhgap17
Sys1
Arhgap25
Myoz1
Ephb1
AA408296
Adamts18
Gas2
Frem3
Prelid2
1700012B09Rik
Slc13a5
Ppp6c
Lysmd3
Pxdn
Polr3c
Wrb
Kcne1l
Cog2
Cyth3
BC051019
Tdo2
Fadd
Sash3
Il12b
Stau2
Yeats4
Fgf13
Ankrd10
Prlr
Mrpl50
Il20rb
Fkbp4
Adam11
Cd24a
Sfrs18
Foxo1
5033411D12Rik
Slc16a8
Fam164a
Adamtsl4
Smpd3
Mmp16
Cst6
Dazap2
2610029G23Rik
Rpl18
Rad9b
Ndc80
Hspb8
Csrnp2
Ccdc14
Adck4
Cdk5
Lmo7
Traf3ip3
Dab1
Ewsr1
Elmo3
A4galt
Tmem116
Rhbdd3
Pou6f1
Mak16
Bcar1
Rbm6
Agxt2l2
Prim2
EG544888
Ahsg
Marveld3
Cacna1e
Invs
Ttll6
Gal3st4
2610209A20Rik
Dpm2
Ypel2
Fgg
Blnk
Wdr22
Casp7
Tcam1
Wrnip1
Zdhhc14
Zfp828
P2ry6
Prr7
4933426M11Rik
Rab1
Ubxn8
Ints9
Phldb2
Tap1
Gosr2
Lrrc14
Rad9
Itgad
Pcdh17
Syde1
Brd1
Gnmt
Tmem82
Ppp1r7
6820408C15Rik
Lycat
Srpx
Ahrr
Abcb6
Dmgdh
Angptl4
Map1lc3b
Slc2a9
Plekha3
Ednrb
Zbtb25
Itgb3bp
Dad1
Mbc2
Lpcat1
Lrrtm2
Pip5k1b
Pip5k1a
MMT00043090
Crybb1
Ptprn2
Gabrb2
Zp3
Wwox
Sema6c
Prkab2
Rps6ka6
Pink1
Pfn3
Ablim2
Rgs2
Chka
Pgk2
Cib2
Tmem209
Slc38a3
Pgam5
Cpox
Epha8
Cdc42bpa
Ttll10
Tenc1
Purb
Slc15a1
Ogdhl
Nmbr
Pigk
Cdk5r1
Htr1b
Tmem184b
Bat3
Peli1
Pxk
Upf3b
Phc2
Phc3
Mak10
Sod3
Timm9
Stard13
Gm98
Tasp1
Dnajb6
Cugbp1
Pde5a
Gm136
Pard3
Dmap1
1300012G16Rik
Nxn
Ctnnal1
Zfp57
Aldoc
Elmod1
Zc3h11a
Nucb2
Stip1
AI848100
C81431
Kbtbd10
Vps39
N6amt1
Nrxn3
2610204K14Rik
Ebp
P2ry12
Lsm6
Dio3
Galr1
2310067B10Rik
Atxn2l
Qars
Gfra1
Hmgb2
Man1a2
Lmbr1
Elavl1
Arl3
Hk3
BC023892
Egln1
Atp10d
Ptch2
Sox17
Bmp5
Psma1
Cldn5
Pdzk1ip1
Col9a1
Gnpda2
Gpatch2
Peo1
Phospho2
Tyw1
Rhbdd1
Ankrd37
Ddx24
Ociad2
Gpld1
Casp1
Bace1
Rabl3
Rad18
Cdh16
Park2
Sh3tc2
Taf7
Trim37
Il16
Creb3l2
Ccdc6
1110059E24Rik
Paox
Col3a1
Plscr4
Fastk
Adrb2
B9d1
Uhrf1bp1l
Tekt5
Mtrr
Tbc1d22b
Epb4.1l2
Ssx2ip
Slc2a12
Arsb
Reg1
Pde6d
Ppm1a
Cyp4a12b
Cndp1
Birc7
Gpx2
Arfrp1
Ar
Sult1a1
Rev3l
2310005N03Rik
1110054O05Rik
Emp3
Shprh
Masp2
Mllt6
Slc26a7
Efna1
4930547N16Rik
Orc3l
Prpf18
Lrrc48
Ophn1
Hcrtr1
Man2a1
Tmem149
Gabrq
Zmym4
St7
Atp6v1e1
Mrpl11
Optn
Egfr
Hectd2
Syk
Smad4
Asb13
Cish
Nipbl
Larp2
Cnot2
Ndst1
Cdh6
Galnt13
Pappa2
Spire2
Agl
Ccdc127
Magi3
Nfe2l2
Mdh2
1110059G10Rik
Il8rb
Apoa4
Slc20a2
Snap91
Cyp26b1
Rbm7
Gss
Pex14
Hspa13
Spnb2
Atg4b
Axud1
Sec62
Slc1a2
Thada
Sap30bp
Daglb
Vwa5a
1110014N23Rik
Aqp1
Fabp2
Zfp36l2
Prrc1
Caprin1
Galnt1
Acot5
Rcl1
Slc30a6
Msh3
Dact2
Bbs5
Hipk3
Ppp1r12b
Mslnl
Btc
Trdmt1
5730469M10Rik
Il10ra
Shbg
2310007H09Rik
Dsg1a
Pls3
Tpd52l1
2700038C09Rik
AI836003
Sox3
Ttc37
Il20ra
Polr3h
Tgds
Tcf15
Rabgef1
Pitpnb
Kmo
Lifr
Syt16
MMT00020442
Pcsk5
Scgn
Pno1
Abca5
Ndufc1
Slc25a34
Csde1
Gnb2
Ppp3cb
Prkar2a
Ptdss1
Plb1
Ube2q2
Hao1
Slc40a1
Rb1cc1
Penk1
Stk11ip
Nampt
Abcf2
Chrm4
Exoc6
EG433016
Gucy1b3
Selplg
Npvf
Muc4
Cdca8
Usp15
Ckmt2
Tmem220
Igf2
Idua
Itih3
Sult1c2
Sspn
Slc39a11
Slc9a3
Smad1
Dgka
RP23-195K8.6
Eaf2
Bambi
Iyd
Kcna1
Vill
March11
Map2k4
Rasgrf2
Zfp438
Nup50
Efcab2
Iqgap2
A1cf
E2f5
Gmds
Hip1r
Dok5
Slc26a1
Syt8
D630042P16Rik
Rnf19b
Yipf6
Snx16
Igsf6
Slc6a15
Pdia3
Mthfd2l
Ltbp1
Acvrl1
Nat12
Bmp1
Slc12a2
Gnal
Nsun5
Tubb5
D1Ertd471e
Tyro3
Cerk
Neurog1
Tomt
Tm7sf3
Tnks
Galr3
Ndufa6
Dnase2a
Slk
4933439F18Rik
Pde1b
Actrt2
Dst
Hivep2
Nr5a2
Ccdc153
Chst3
Tmem165
E430028B21Rik
Oaz3
Sfrs6
Pomc
Unc5cl
Rabgap1l
Rnf135
Bdnf
Rbm15b
Gm1027
Atp8b4
Kirrel
Mak
Suclg2
Exosc7
Mafg
Klf9
Alg12
MMT00058736
Ccdc150
Aof2
Dctd
Cds2
Spry2
Chm
Rho
Zfp281
Mib1
Phldb1
Arnt
Rgs19
BC003940
Gdf10
D3Ertd751e
Utp20
Slc22a17
Gart
Zfp395
Rai2
Pnrc1
Stk19
Adcy1
Sds
Pfkfb3
Nhej1
Pgm5
AU040320
Tbccd1
Itgb1bp1
Fdxr
Ccl20
Ccdc151
Wdr48
Rnf185
D730040F13Rik
Tpmt
Cdc20
Cds1
Itgam
Fgfr1op
Trp53bp2
Fads2
Rbks
Tshz1
4930430F08Rik
Ambra1
Helb
Timp2
Gphn
Spocd1
Akr1e1
Atp5g2
Edn2
Tram1
Aldh2
Ssr2
Rbm5
Cdc37l1
Fars2
Abhd14a
Abhd5
Smc6
MMT00028357
Traf4
Atxn7l1
Ipo13
Cpz
Lrdd
Tdrkh
Rfxank
Lrrc2
H2afy
Sox21
Wdr6
Rangrf
Igsf11
Tnfaip2
Bcl2
Dgat1
Lsm8
Mettl10
Prickle3
A530098C11Rik
1300018I05Rik
Mink1
Lnpep
Abp1
Six3
Cxcl9
Csnk2b
Gtpbp6
Fktn
Cacna2d4
Drd3
Acvr1b
Zfp341
Ctsw
Efha2
Nup210l
Elovl4
Nol5
Ppil5
Cpeb4
Elmo1
Hddc3
Fmnl1
B3gat2
Galntl4
Nrip1
Cav2
Plod3
Ngfr
Slc7a2
Zbtb22
Btbd17
Gdap2
Smarca1
Pde1a
Rad51l3
Kctd1
Adamtsl2
Ankzf1
Urb2
P2rx6
Prrt3
Aff3
B4galnt4
4930452B06Rik
Setd5
Ptprc
Uros
Elp3
AK220484
Serpine1
Zfp839
Trp53i13
Kdelc1
Snai1
Morc2a
Mcm9
Nudt8
Gli2
Nf2
Ngef
Dgkq
Elovl6
Fgfr4
Fastkd1
Pex5l
Tsc22d1
Dcst2
Grm8
Taf8
Synm
Parp6
Dhrs3
Arhgef12
Tpr
Nfx1
Ppig
Ttyh3
Insm2
Ankrd53
Spef2
Pdlim1
Snrk
Bst1
Itga11
Tarbp2
Otud4
Scyl2
Nup160
4930572J05Rik
Adamts9
Cyb5b
Ezh2
Steap3
Wdr24
Spata6
Zcchc6
Pnldc1
Slc6a13
Odz2
Sipa1
Nfkbid
Synj1
St8sia6
5330431N19Rik
Tmprss2
Parva
Adamdec1
Sema6b
Kbtbd2
Cep135
Ctdspl
Klhl24
3110040N11Rik
Ech1
Abca4
Slc25a16
Kif21b
Nmb
Adamts12
Rtl1
4930455B06Rik
Prpf8
Reg4
Wdr26
Stx11
Cpne7
Anxa5
Mier1
Aasdh
Hnrnpu
Ccdc68
Chad
Zc3h12d
Kl
Casp6
Olr1
Slc7a14
St7l
MMT00065797
Zfc3h1
H2-Ke2
Isg20
Ascc3
Avpr1b
Ppapdc1b
1500016O10Rik
Ttc29
1810074P20Rik
Pla1a
Spag4
2410025L10Rik
Brca2
Ptger2
Ttc23l
Serpina11
Hhatl
Nlrc5
Samd9l
Plin
Ifngr2
Tmem206
Scara3
F2rl2
1700061J05Rik
Ncdn
Gpr110
2410042D21Rik
Nell2
Cxcl12
Ldlr
Comt1
Pdha1
Ttll11
Guca1a
Apobec2
N4bp2l1
Zhx1
Nt5c3l
Corin
Accs
Lrrc33
Rnf139
Tnfrsf12a
Slc39a10
Cryzl1
6330406I15Rik
Pim1
Fut1
Ptprm
Akap1
Bcl2l14
Dna2
Ogg1
Sirt5
Rhebl1
Cspg5
Pdap1
Lyst
Eif2s2
1300014I06Rik
Tbc1d9b
Whsc2
Ppp3r1
Rbm47
Tiam1
Clcf1
C3
Coq5
Ilf3
Vps18
Dnahc5
Avpr1a
Gldc
Ldha
Map2k1
Ncln
Tnfrsf21
Zbtb48
Cs
Josd1
Mllt1
Gpr143
Foxn2
Slc1a4
Pdzk1
Tgif1
Prnd
Ust
2310057N15Rik
Guca2a
Rapgef2
Htr2a
Dnajb2
Spry3
Wdr25
Has3
Hoxd9
Nfib
Tnp1
Pde4dip
Scp2
Pdzd4
Slc25a19
Mtf1
Acin1
Adck1
Prkch
Tmbim4
Pik3ip1
Mbl2
Slc38a1
Mov10l1
Msi2
Ankrd42
MMT00063574
Irf8
Ndufb4
Epha5
Ahnak
Dennd2d
Brpf3
Pitpnm1
Cenpm
Lrrc57
Apoh
Arhgef10
Golph3
Lactb2
Gjb1
Robo4
Csda
Tram2
Cebpz
D230014K01Rik
Xiap
Fkbpl
Lyrm5
Neu1
Degs2
Pnmal1
Ccdc101
Nt5dc3
C2cd2l
D030056L22Rik
Abcd3
Lipf
Iqgap1
Trpv4
Mum1l1
Dnahc1
Folr1
Mrap
Junb
Mrps18a
Scrn1
Afg3l2
2510003E04Rik
Avpi1
Stxbp2
Ralyl
Adam28
Nipa1
Cugbp2
Sgcd
Morn4
Laptm4a
Lipc
Nfs1
Hnrnpab
Gja8
St3gal5
Mast3
Heatr6
Slc10a1
Asb6
Tmem63a
Boc
Bcas3
Cdx1
2810422O20Rik
Cdc25a
1700052N19Rik
Nfil3
Dixdc1
Gtsf1
Pkm2
Agfg2
Usp7
Fam132a
Slc1a1
Zfp672
E130112L23Rik
Efnb1
Mdm1
Zfp827
Ngb
Zic1
Prss23
Xkr8
Col4a4
Meis2
4930558K02Rik
Usp14
Nuf2
Ncoa5
Ptpn12
Matn1
Wdr19
Hps3
Fzd5
6030446N20Rik
Lrp5
Zfp513
zfp507
Slc25a17
Pla2g16
Tmpo
Lars
Dus2l
P2rx5
Rhcg
Psma6
Them4
Nqo1
Abcb4
Psmg4
Syn2
Sec16b
Slit2
Npas4
Pde4d
Cant1
Slc31a2
Pstpip2
Tbxas1
Cdc42ep2
Sash1
Ddx49
Rfc3
Serpinc1
Vdr
Tekt3
Nfu1
Zdbf2
Fbxo7
Pou1f1
Slc32a1
Rasal2
Ccdc124
Alg1
Egflam
Rtn4r
Cnksr1
Rps13
Sumf1
Pgk1
Hexb
Ttc28
Golga5
Hectd3
Dlk1
Gpr137
Hibadh
Cntn1
Dpep2
Bxdc5
Mfsd2
Mrpl22
Il1rapl2
Dnali1
Rps6kc1
Gsg1l
Smpd1
Tfb1m
Acad8
Tmem123
Klc3
1500003O03Rik
Sox10
Pou2f1
Lcp2
Zw10
Mmd
Gpr115
Ggt7
Mpzl1
Scgb1c1
2410076I21Rik
Maf
1190002H23Rik
Pex11c
Nup155
Chd2
Ski
Ccnc
Zbtb33
Ctcf
Bbs2
Sc4mol
Nrg2
Irs1
P2rx4
Cd68
Dbndd1
Nrxn1
Osbpl9
BC052040
Mrto4
2400003C14Rik
Cpeb3
Arhgap27
Glp1r
Galt
5730437N04Rik
Cops2
Aldh3a1
Sox6
Xylb
Crispld2
Aadacl1
Tppp2
Mchr1
Thap11
Rnf103
Osbpl3
Oaz2
Ffar2
Dhx37
Zmynd10
Rbm9
Nadsyn1
Tcof1
Vsig8
Kcnn2
Pwwp2b
Pycr2
Ube4a
Vps4b
Atg12
Igf2r
Cc2d1b
Ikbke
Id2
Scrg1
Bfsp2
Plxna4
Gpr125
Vcan
Mpg
Ssh2
Phf13
Shkbp1
Plek2
Itln1
Mia1
1810030O07Rik
2900010J23Rik
Rnpep
St3gal2
Etv4
Galp
Kcnd3
Pcyox1l
Clcn3
4930451G09Rik
Ddx3x
Klf10
Gm687
Sesn1
B830045N13Rik
Phka1
Kcnq5
Mier2
Syncrip
Sms
Myot
Slc16a10
Adprh
4930504H06Rik
Rab8b
Tbc1d5
Cyp4x1
Pigr
Aqp2
Atf3
Rexo4
Arl8b
Lcorl
Sesn3
AU022252
Whsc1l1
Pigp
Mogat1
Ablim3
Gap43
Pcgf5
4833409A17Rik
Ank2
Srgn
4932441K18Rik
Cald1
Zfand5
Rrp1b
ENSMUSG00000053512
Fam110b
Mlxipl
2310021P13Rik
Tada1l
BC032265
Mlycd
0610007P14Rik
Qk
Tnfrsf1b
Rnf145
Pax3
Micalcl
Rnf214
Ptges
Slc5a3
Haao
Gabra3
2310016C08Rik
Flcn
Dennd3
Ifngr1
Unc5b
Atp6v1g3
Trappc9
Runx3
Mitf
Fam84a
Nek1
Lgals3
St8sia1
Acsf3
Lphn3
Aldh16a1
Pacs1
Tmem101
Bard1
Stac2
Pus1
Slc2a13
Wdsub1
Rbp4
5430437P03Rik
F8a
Tsen15
0610038D11Rik
Nrarp
Azin1
Wipi1
0610031J06Rik
Acot12
Akr1b8
Fgf2
Jph2
4933417A18Rik
Map6d1
Hfe2
Gpatch4
Gpc3
Prdm6
Cdc2a
Alg8
Dclre1c
3230401D17Rik
Mre11a
Th
Ccdc102a
Ang
Wdr46
Kif12
Upf2
Hnrpll
Sqstm1
Prmt5
Amd1
Plch2
Amh
2310030G06Rik
Smn1
Pnpla3
Fen1
Fut2
Gnai3
Fbxo33
Spnb3
Slc17a6
Ces7
Robo1
Lman1
Sez6
Chrnb4
Rabggtb
Fam115a
Fxyd2
Cited1
Anapc7
Lrrc49
4732473B16Rik
Rerg
Pou2f3
Hpdl
Ubd
Ube2e3
Tspo
Ndp
Serpinb8
Tm9sf3
Mrps10
Arhgap1
Gabra5
Tnpo3
Ostf1
D0H6S2654E
Pla2g2a
Mbd4
Kazald1
Wdr72
Arid4b
Serbp1
Ighmbp2
Ptger4
Mettl3
Dnttip2
Ufsp2
OTTMUSG00000021609
AI464131
Fndc3a
Dars
Paqr6
Keap1
Rfc4
Cnfn
Padi4
Ropn1
Evi2b
C78339
Zrsr2
Neurl2
Rwdd4a
Cnrip1
Grm4
Lck
Slc23a1
Kif16b
Phf1
Ddah1
Rgs5
Ddx5
Plp2
Ect2
Ccdc39
Opn5
Srebf1
Epb4.9
Fjx1
Pcdha5
Spcs3
Slc16a4
Edil3
Ccdc23
Vash1
Zfp276
Alg13
Tmem222
BC057371
Ralgds
Zbtb3
Idh1
Rell2
Trip12
Rassf7
Ss18
Garnl3
Grm7
Kntc1
Dhx33
Eef1e1
Cdc25c
Trp53inp1
Evl
Mall
Rabac1
Olfm3
Dido1
Atxn1
Adarb1
Lsm10
Ctsh
Cacna1i
Tmlhe
Cytip
Bag3
Capn6
Aars
Shc2
Gas7
Polr2j
Adfp
MMT00017514
4932413O14Rik
Dsc3
Atl1
Tmco3
Nudt2
Slc39a6
Gata6
Tm4sf20
Mpv17
Prrx1
Ppfia2
Tspan8
Batf3
Syne1
Tec
Sumf2
D17H6S53E
Reg3b
Mc2r
Sepw1
Rfwd3
Clk1
Rbm20
Gjb2
Nrd1
Slc9a3r2
1810013L24Rik
Sh3rf2
Asb3
Grp
Osbpl1a
Alas1
Slc39a2
2310046A06Rik
Slc16a11
BC020002
5430411K18Rik
Nat2
4921505C17Rik
Snf8
Rhbdf1
Nr4a3
Mrgprf
Snip1
Kif23
5033414K04Rik
Tff2
Tmem132a
Farp1
Aif1
Anxa13
Fkbp8
Bcl7a
Atp5o
2310009B15Rik
Sfrs14
Etnk2
Hck
Ktelc1
Bbs9
Nefm
F7
Kcnj13
Mab21l1
Kcne3
Med12
Srd5a2l2
Ptprb
Ascc1
Ythdc1
Isca1
Popdc2
Espl1
6720456H20Rik
Ormdl3
Osbpl11
Tox
Golt1a
Ppp2r5b
Ppp1r14a
Cbx2
Gaa
Pld1
AU021092
Lin7b
4930549C01Rik
Hspa2
Sftpc
Sh3yl1
Tesk2
9030205A07Rik
Txnl4b
Zeb2
Fkbp15
Proz
Cenpl
Gria2
Suv420h1
Mrpl35
Pex6
Slc25a26
2310035K24Rik
Ica1l
Pspc1
0610007P22Rik
1190005F20Rik
Snai2
St8sia3
Zc3hc1
Nat8b
Aacs
Stat3
Thra
Kdelc2
Herpud2
Fkbp2
Trim59
Gtf2h1
Bcl9l
Trpm1
Dnajc22
Pdik1l
Itm2b
Mrps11
Thumpd3
Wiz
Vamp1
Ranbp9
Akap6
Adk
Ddx50
Slc45a1
Psat1
A430005L14Rik
Neil1
Eif2c2
Pbx1
Tmem136
Bcan
1110020G09Rik
Arpc4
Col1a2
Tmem195
Clk2
Itih2
Tiprl
Tmem39a
Asxl3
Zfp167
Csnk1a1
Cybasc3
Bcl2l13
Tob2
Rad52
Armc5
D3Ertd300e
Thoc1
Ppap2b
Rnf19a
Lgsn
Nthl1
Fasn
Trim35
Mtmr2
Actc1
Depdc7
Nedd9
Aifm2
Dpysl5
Dis3l2
Rab21
Hnf4g
Pax8
Apeh
Bai3
Il34
Samd14
Abi1
Aamp
Ccl4
Lgals8
Calr
Gpr124
Gps1
Rgs3
Nf1
Upb1
Dkk3
Socs5
Nfic
Ccdc112
Gjd2
Dapk3
Mtap7d1
Lrpprc
Palmd
Elmo2
Ccnk
Hoxc9
Nt5e
Katna1
Pla2g12b
Def8
1700024P16Rik
Zmynd11
Actg2
Pdk2
Nfia
1700028P14Rik
1700007G11Rik
Gabarapl1
Kcnq2
Slc5a6
Cnpy2
Zfp511
Nppc
Aldh1l1
Ece2
Caml
Cyp51
Itga6
Nfxl1
Mrc2
Asxl1
Pphln1
Mocos
Tfpi2
Il13ra2
Vwce
Alpk1
Cited2
Flii
Aldh7a1
Amdhd2
Rnaseh1
Slc12a3
Polr2i
Ltb
Slc19a1
Inha
Trip13
B3gnt5
Zmynd19
Prkca
Serpine2
Spire1
Egfl7
Mpped2
Ttr
Rbm17
Prelp
Tnmd
Usmg5
Ccdc76
Fgf7
Tsga10
Zfp597
Cyb5r2
Gckr
Ankrd45
Trim8
Chst2
Sdhb
Plg
Phlda1
Park7
Pwp1
Vgll2
Hdlbp
Slc22a14
Hpcal1
Egr2
Lcp1
2410005O16Rik
Tor2a
Scrib
Zbtb16
Nnat
Rasa4
Zfp583
Tmed7
Pcdha4
Pigg
Kifap3
Actr10
Nlgn3
Smad3
Itch
Notum
Fahd1
Itfg3
Slc23a2
Tbc1d14
Tef
Slc7a7
Abcg4
Sept2
Npepps
Tmbim1
N4bp1
Bnc2
Allc
Chrm3
Trim54
Abca1
Fgf23
Mefv
Aldh3a2
1110067D22Rik
Tle1
5730455O13Rik
Rab7
Rbp3
Tirap
Orai3
Bdh2
Grasp
Hnrnpa1
Ttc16
Ero1lb
Paqr9
Myo7a
Vamp4
Ybx1
Nap1l1
Spon2
Flot1
Pigw
Cep70
Map3k8
Gja4
1110012J17Rik
Lrrc19
4930506M07Rik
Fli1
Gp2
Nhlrc3
Slc7a9
Fgd2
Abi2
Gpr88
Mapkbp1
1500015O10Rik
Slc38a6
Ttc38
Sema7a
Nxf2
Rrbp1
Txndc1
Spa17
Rnf181
Flt4
Usp34
2210412E05Rik
Fbxl13
Arf4
Fam179b
Ttc19
Jmjd1a
Nola1
Nr2f6
Pdgfrl
Psmc3ip
Nfrkb
Ptgs1
Slc25a25
Pwp2
Rpl41
Cuzd1
BC055324
Bnipl
Tmem150
Sgcz
Pank1
Smc1a
Tpcn2
Pdzd2
MMT00053809
Sall1
Dach2
Psen1
Col7a1
Sod2
Dnajb3
Btn1a1
Cad
Fbxo38
Cyp7b1
Zfyve9
Tle4
Galnt12
Trim14
Trim63
2900011O08Rik
Msrb2
Ttc13
Lsr
Podxl
Cyp2u1
Prkcc
Exod1
Cmtm4
Gstp1
Snx10
Trpm4
L3mbtl
Slc25a40
Kcna5
Asb8
Npas3
Parvb
Tfrc
Cox7a2
3300001G02Rik
Evpl
Ncam1
AU040829
Kcng3
Pcgf1
Plrg1
Cav3
Rnf43
Cnksr3
Timm17b
Gata3
Ptpn5
Telo2
Sparcl1
Gc
OTTMUSG00000015750
Mfap3l
Scpep1
Hps6
Mllt4
Kpna1
Tmed4
Nt5c2
Coro6
Cenpn
Tom1l1
Mrpl32
Snx27
Pias2
Galm
1110031B06Rik
Atp6v1b2
Gm88
Acad11
Aldob
Fnbp1
Dynll2
9030625A04Rik
Dbt
Ucp1
Mrpl46
Tas2r119
Wdr47
Mthfd2
Slc22a13
Slitrk5
Fry
Fbxo9
Cdc25b
Slc27a1
Opn1sw
Prmt3
Map1lc3a
Grsf1
Irg1
Shroom3
Zfp217
Sgpp2
Ifi30
Spen
Hdgfl1
Rev1
Matn2
Nedd4l
Dbp
AU021034
Mcoln3
Ccl28
Epo
Acsl4
Pigh
Reps2
Tnfsf11
Cript
Cdkal1
5730472N09Rik
Cops3
Prkag1
Nubpl
Tia1
Dynlrb2
Zfand3
Klhl36
Rhoq
Arglu1
Sec14l2
Glra1
Klhl8
Car11
Luc7l2
6330409N04Rik
Tmed3
Abtb2
Pitpnm2
Lrp4
Pdpk1
Fbxw5
Kdsr
Mylk
AI846148
Arl9
Psma5
Aasdhppt
Sos2
Dnajb11
Pigm
Lsm5
Cyp1a1
Tm4sf4
Cenpf
Plod1
Wfdc1
Sephs2
Cd164
Btbd7
Ribc1
Rchy1
Xab2
Trp53
Smad7
Erich1
Ptpre
Coch
Chst7
Fmc1
Cyb561d2
Trim44
Npdc1
Ggt1
Atp12a
1700010M22Rik
Slc44a3
Adam22
Sult4a1
Pde6a
Hal
Gp5
Ppargc1a
Pepd
Slc1a7
Tardbp
2810432D09Rik
Armc1
Aldh1a1
1110018M03Rik
Ube2d3
Ndn
9130017N09Rik
Thyn1
Fubp3
St3gal6
Ccl5
Mcoln2
Gtpbp1
Slc6a1
Pdgfra
Fgf1
Mcm8
1110051M20Rik
Tmem163
Ints8
Efha1
Rph3a
Tmem100
Prkar1b
Paip2
Egfl6
Ccpg1
Slc41a2
Narfl
Mrps34
Rad50
Pea15a
Tsn
Parp3
Elavl2
Padi3
Hn1l
Egr4
4631426J05Rik
Csnk1d
Mum1
Rhbdd2
Pmch
Pik3r4
Lrfn1
Grb7
Wdr36
Slc33a1
Tra2a
Ttc12
Eya3
Slco2b1
Pin1l
2010109K11Rik
Rgl2
Wfikkn1
Kcnj9
BC030307
Gucy1a3
Fam151a
Alg3
Gsn
Grm2
Ptgs2
Hsd11b2
MMT00030775
Thex1
Nr4a2
Gna12
Cxcl1
Chrna2
Rufy3
Timp4
Txndc13
Rom1
Eno3
Rprm
C330043M08Rik
Trib1
D430042O09Rik
Gpr128
Gng11
Abcg8
Cap1
Gpn2
1110002N22Rik
Pck2
Ddost
Smg6
Asb12
Mrpl19
Il11ra1
Dnajc15
Nisch
Mpp5
Il1b
Slc12a1
Bmi1
Tead4
Chd5
Snrpb2
Kcnmb2
Ica1
Hrsp12
Rab19
Birc3
Tomm6
Rnft1
Wdr85
Lins2
Bves
Scye1
Zkscan16
Pigq
Gipr
Rabep1
Rhpn1
Cpsf1
Laptm5
Eif4h
Htra3
Lpin1
Eif3m
Eif2b1
Ptgdr
Crtac1
Prkcz
Slc34a2
Gp9
Serpina12
Capza3
Sulf2
Arsk
C430004E15Rik
Gnaz
Morf4l2
Per1
Tmem30a
Slc25a29
Mfi2
Serpinb7
2010204N08Rik
Plat
Ogfod1
Glt8d1
Dlx5
Nipsnap3a
Crocc
Rnd2
Incenp
Rnf167
Trappc1
Hyal1
Tbx3
Rpe
Nkx2-1
Suclg1
Dap3
Itga2
Zdhhc9
Morn2
Fancc
Pcx
Tcea3
Pdc
Gpt
Nnt
Dyrk3
Mrps5
Maea
Mtus1
Pon1
Ppp1r9a
Adrbk2
Tmem175
Tacr2
Sncaip
Nfe2
Ankrd55
Col10a1
Ttc33
Cnot6l
Rint1
Gnl3
Zfp260
D130043K22Rik
Fbxl18
Npnt
Ereg
Rreb1
Pex26
Grap
Fbn1
Ghr
Wdr42a
Akap8l
AU014645
Ikzf2
Sycp2
Tsc22d4
1700027D21Rik
Myrip
D6Wsu176e
Rtkn
8430408G22Rik
Cnot10
Epc1
Sox4
Aga
Ptpn6
Shmt1
Dusp26
Spg21
Vipr2
C130038G02Rik
Fmo5
Abl2
Tbc1d21
Syt1
Cth
Atf6
9630033F20Rik
Pcbp3
Cars2
Was
Mrpl21
Polr1a
Hnrpdl
Micall2
Hapln1
Slc2a1
1110004E09Rik
Stx16
Npas2
Htr7
Slc13a2
C6
Ebf1
Pck1
Zic4
Zc3h6
4833439L19Rik
Tulp4
Axl
Efna5
Ugcgl2
Otud7a
Fance
Erc2
Fut8
Sh2b2
Nid2
Apoa5
Rpl22l1
MMT00040702
Sprr1a
Ela1
Ikbkap
Cryaa
Sh3pxd2a
Psmb2
Gpx3
Rnf187
Fgd3
Nefl
Tjp3
Fes
Baz1a
Gstt1
Angptl2
Xpo5
Pkn1
Mrpl17
Endogl1
Osbpl2
Sirpa
Lrrk1
Kcns3
Preb
Atg16l1
Sort1
Abcd4
Tspan7
Tmem204
Pla2g6
Fgfr2
Calhm2
Slc44a1
Ccdc126
Pfkp
Ran
ORF63
Osbp2
St5
Stx17
Ebpl
Egf
1810009A15Rik
Scml2
Gm71
Trhde
Rasd1
Scfd1
Mysm1
Med8
Rhbdf2
Mul1
Stt3b
Hbegf
Unc13b
Mllt10
Fbxl7
Usp37
Atp1b1
Drd5
Trim23
Phlda3
Krt8
Rgma
Ccng2
Art5
Etnk1
Aff2
1810014F10Rik
G430022H21Rik
4933403F05Rik
Zfp503
Olig3
1700019E19Rik
D2hgdh
Zc3h7b
Tmem77
Olfr15
Tpk1
Hisppd1
2310030N02Rik
Bcas1
Dnajb14
Rufy1
Ncoa7
Sepx1
Ano2
Hdac3
Cplx2
Efhd1
Tgfbr2
Gck
Dnahc2
Gsdma1
2410014A08Rik
Pdk1
Adi1
Trio
Dusp12
2610301G19Rik
Cndp2
Hif1a
Wdr40c
Nlrx1
Otc
Smcp
Sco1
Scn4b
Ambn
Cd180
3000004C01Rik
Ahr
Cdh15
Supt3h
Wdr18
Panx1
Kcnip4
1700088E04Rik
Pdia4
1700001L19Rik
Shf
Cep55
Htr6
D6Wsu116e
Mylk2
1110012L19Rik
Ndufs4
Tk1
Il1rap
Alg9
Spcs1
Bbs4
Stat6
Ptpn3
Cetn3
Shoc2
Tpp2
Hipk1
Enah
Tmem178
Fbxo17
Fasl
Ache
Cmpk2
Crabp1
Timp3
Slc7a1
Psmb8
Slc30a10
Fat3
Serpini1
Adprhl1
Mars
Cdc42se1
Bhmt
1300007F04Rik
Pias1
AI606181
Mc4r
Bcar3
Ugdh
Tmem135
Ada
Litaf
Zc3h8
Dus3l
Zfyve19
Gpr3
Lama2
Chac1
Ing5
Npal1
Mfn1
Arhgap24
Atf7ip2
Vps13a
Rcan1
Fas
Egln2
Uba3
Rps26
AW209491
Bbc3
Sephs1
Nup107
Ccl12
Dynlrb1
Pdk3
BC064033
Ankrd52
Guk1
Slc38a11
Ddc
Sirt1
Usp38
Chmp5
Tollip
Xpot
Pla2g5
Cd244
Cul7
Adcy7
Cyp2j12
2610024G14Rik
Ripk5
BC060267
Rpn2
Cldn14
Ppap2c
Adap1
Cxcl10
Atg10
Ints6
Grik2
Stx18
Fam129a
Vti1b
Chst12
Polr2l
Fbxl14
Cldn8
4931408A02Rik
Sema6a
2610507B11Rik
Galc
Alad
Hrc
Pafah1b1
Insig1
Arv1
Nbr1
Ttc35
Tmprss11a
Ftcd
2810407C02Rik
Ap4e1
1810020D17Rik
100043404
Crx
Jazf1
Ogt
Slc4a1
Steap4
App
AW146242
Scg2
Hook3
Pik3c2g
Hivep1
Mcam
Actr8
Slc29a1
Ccdc82
Gpr27
Dhcr7
Gpr176
Lamb2
Ppp2cb
Rcan2
Mrps26
Gcdh
Pyroxd1
Nrp2
Spin2
Tnnt2
Mrpl20
Plekha4
Ptgr1
Lancl3
Sipa1l2
E130304F04Rik
Arhgef19
Gtf3c2
Peg3
Myo18b
Cldn11
Mif
Aip
Rgs1
Tigd2
Cadps2
Rap1b
Slc25a20
2310039E09Rik
Basp1
Spaca3
Sdc2
Phf17
Ywhae
Rnf125
Ptprh
Il4i1
P2ry4
Hars2
Ubash3b
Ggt5
D15Mgi27
Ugt2a1
Ppp3cc
Gad2
Adcyap1r1
Sars
Kcnip1
Ddrgk1
Il10
Cpvl
Hemk1
Sos1
Kynu
St13
Tm4sf1
Fgfrl1
Ncan
Wdr41
Nfatc4
Rin3
ORF34
Htr2b
Fgfr1
Chrna6
Folr2
Xk
Gm1673
St8sia4
Plxnb1
Negr1
Polr3f
Sstr2
Ltbr
Kcnc2
1500001M20Rik
Zfp358
Hsbp1
Eif3h
Lonrf2
Serf2
Krtcap2
Lgals2
Dhrs7
Dab2
Timd4
1810022K09Rik
Kbtbd3
Syngr1
Zmat1
Tln1
Chd6
4930455C21Rik
Nkain1
Cyp17a1
Olfml2b
Dab2ip
Ankrd35
Qrich2
Rhbg
Erap1
Gpx4
Lyve1
Sele
Dbil5
Bcl2l15
Il18bp
Thsd1
Trib2
Zfp687
Lama4
Fsd1
D17H6S56E-3
Klhl38
Mapk13
Plunc
Pafah2
Ppp1r13l
Vegfc
Zfp398
Nup37
Tyw3
Rab2a
Aph1a
Arid3c
Pcdh8
Arhgap5
MMT00047924
Rbp1
Aebp2
Btbd1
BC060632
Inhba
Exoc8
Armc7
Mks1
Gulp1
Mrpl27
Rcan3
Mycbp
Sh3d19
Cul5
Pla2g4c
Rab5b
Trim9
Yy1
Acvr2b
Pdss2
Unc93b1
Clpp
Rag1
Fsip1
Vnn1
Fam134c
Ap3s2
Dusp27
Vegfa
Ubtd1
Rdh19
Tcte1
Vcam1
Asap3
Ezr
Ushbp1
Nr1d2
Atp5s
Acr
Ppp2r2b
Gng12
P2rx3
Ccr9
Sult1b1
Sec11c
Atp2c2
Lrrk2
Hsp90b1
Znrd1
Stx3
Dnajc18
Pthr1
Lrrc27
Cebpd
Adat3
Timm8a1
Rrp15
Gabrb3
Dom3z
Lrrc10
Aoc3
Clic5
Ebna1bp2
D0H4S114
Tmem64
Scn2b
Tmed6
Ube3a
Zfp382
Fgl1
Cd34
Fdps
Hadhb
Blzf1
Ubb
Dolpp1
Trip4
Kank2
Pes1
Slc5a1
Enpp6
Cx3cl1
Hsd3b7
Fam134a
Gsc
Slc38a2
Tat
Zfyve20
Gadd45a
Pnlip
Pdia5
Atp1a1
Sipa1l3
Brd4
Prkra
Cdk5rap2
Apold1
Cfhr1
Acaa2
Hint2
Cmah
9430031J16Rik
Pfn1
ENSMUSG00000030735
Zdhhc5
Calr3
BC031353
Stard8
Arid5a
Lamb3
Psmd4
Herc2
Maf1
Nr1i2
Rnf165
Asf1b
Gnb3
Pik3cb
Smarca4
Ptpru
Wdr63
Ly75
1110007C09Rik
A130082M07Rik
Zfp622
Rps2
Cyb5
Slc26a4
Ascl2
Ssbp4
Ptgfr
Grk4
Ptgis
Bcmo1
Trf
Hook1
Ghrl
Epha3
Nol3
Cotl1
Raver2
Fut7
Lpxn
Paqr4
Ift122
Med1
Clic1
Agtpbp1
Rasd2
Ell3
Rapgef4
Arhgef3
Uba6
Zfp608
Hexdc
Fam160a2
Sccpdh
Mtap7d2
Oip5
Mapk14
Lphn1
Serpina5
Hdac11
MMT00002427
Scnn1b
1700026D08Rik
2410166I05Rik
Tnfsf13b
Abcg5
Naaladl2
Ier5
Pdk4
Tsc1
Dusp16
Slc25a35
Il12a
2010002N04Rik
Ikzf4
Tomm40
Blcap
Letm1
9530008L14Rik
Serpinb5
Pmpcb
Cntnap2
Fbp1
Sc5d
1700029J07Rik
Mgst3
AA986860
Ssrp1
Necab3
Nomo1
Ptprv
Zbtb45
Rmnd5b
Tbc1d9
Rbm35b
Psme1
Itpk1
Mizf
Nudcd1
Sp7
Sbk1
Ubap2
Cep27
Myo5b
Erbb3
Has1
Clk3
Cck
Xylt1
Pmp22
Chrnb1
Hmox1
Fam18a
Slc7a8
Zfp161
Tomm34
Pqlc1
Fgfr1op2
Acadvl
AI413582
Olfr2
Dopey2
Alpi
Cybrd1
Mrpl18
Cbln2
Pcolce
Sufu
Utp15
Wsb1
Zfp219
Klhl23
Fbxo15
Vav2
Oxa1l
EG627607
Las1l
Sfxn1
C130022K22Rik
Fbxl6
Ccdc63
Casp9
Btf3l4
Slc27a2
Mare
Frrs1
Rnf112
Calm2
1110037F02Rik
Usp24
Tead2
Tsnaxip1
Pcdha6
Zfp410
Anp32b
Lyzl4
BC048943
Pglyrp1
Lhx1
Prkcdbp
Rab15
Tulp2
Oat
Frmd4b
Sertad3
Sord
Nfatc1
Adra2b
Serpina6
Cd200r1
Clmn
Uqcrc2
Rtel1
Setd6
Bfar
Smek1
Dhh
Pfkfb4
Fbxw9
Xrcc5
P2rx1
1700015E13Rik
Neb
Nob1
Slc22a6
Gab2
Dnase1l3
Dhx8
Sfrs2ip
Clip4
Map3k2
Spg11
Dnajc12
Dak
Ctsz
Nars
Zfp191
Lsm12
Myd116
Stard6
Hnrnpr
Hexim2
BC004728
Eif2s1
Akap3
Ubac2
Igfbp4
Rab6
Lrrc23
Ddr2
BC030867
Tada3l
Kti12
Gmcl1
Ms4a1
Cpa6
Golga3
1500035H01Rik
Ccnl1
Zfp1
Patl1
Dnajc21
C1qtnf7
Slc9a2
As3mt
Mgst1
Elfn2
Acsbg1
Dach1
Hs3st2
Rgs6
Itga3
Tnrc6b
Rai1
Gnl3l
Accn4
Nr2c1
Rims1
Cdh22
Mobkl2a
Ccdc87
Bud31
Abcb11
Vps35
Pdzrn3
BC023829
Wtip
Thsd4
Otud1
Uso1
Rgn
Nupl2
Vstm2b
Cpxm2
Surf1
Esco1
Slc16a6
Mdga1
Zdhhc6
Nags
Macrod2
B3galnt2
Zfp445
Kptn
Casc3
Rab11fip4
Ndel1
Clcn4-2
Zcchc17
Lrrc36
Egr1
Plek
BC020535
Mrps30
Obscn
Vac14
Rnf220
Tmem39b
4921517L17Rik
Jmjd8
Cdh17
2810474O19Rik
Abhd2
Pccb
Plagl1
Chmp1a
Gfap
Slc8a1
Sorbs3
Cenpi
Ext2
6330514A18Rik
Rbpms
Immt
Zzef1
Nubp2
Fshb
Mdm2
Gda
Sypl
Ccnt1
Qser1
Slain2
Rps27
2010305A19Rik
Ift81
H2-DMb1
Gdf1
Eepd1
Mapkapk3
Sod1
Smc5
Plxna3
BC029169
Nde1
Foxred1
Dmrt1
Muc5b
Dysf
Prop1
5730470L24Rik
4930579E17Rik
Tsen34
Zfp207
Urb1
Adra1a
Akna
Psmb4
Chid1
Ppp1r1a
Ctsl
Prkg2
Poli
Senp2
EG434175
Cbx6
Bloc1s2
Syce2
Prrg1
Slc22a5
Hsd17b7
Rbm14
Decr2
Zfp426
Bhlhb9
Aloxe3
Eif3c
Rgl3
Tmem126a
Tbkbp1
Wdr23
Kcnk10
Hsd17b13
Lsm2
Smg5
Fank1
Ncoa1
Snrp70
Med28
Crls1
Dcp1b
Jak3
Rorc
1100001E04Rik
Il1a
Mon1a
Dnajb5
Slc35f2
Asrgl1
0610007L01Rik
Cep350
MMT00032340
Gab1
Metap2
Mrpl1
Amn1
Pdcd6ip
Fam102a
Med14
Immp2l
Zfpm2
Meis3
A230046K03Rik
Cnr2
Hmgcl
Tapt1
BC027231
Trp53i11
Asb2
Hspa4
Rtn4rl1
Wwp2
Mafb
Dpp3
Odf1
Znhit3
Rad23b
Capn5
Tsnax
Abcf1
Ascl1
Rasl10a
Pum2
Neto2
Usp43
1700037C18Rik
Nudt19
Nmnat1
Tspan11
Klf1
Fibp
Gtlf3b
Sorcs2
Col14a1
Tmem17
Cr1l
Dyx1c1
Clip2
Lrrfip1
Gclm
Dcps
Tbcel
Blvra
Tmem115
Malt1
Cd5l
Sorbs2
Acvr2a
Akt1
Mrpl43
Parp1
Fam124a
Inpp5k
Cnn1
Lass6
Itpkc
Kctd6
Ephx2
Gpr158
1810043H04Rik
Riok2
A930008G19Rik
Pah
Phyh
Dut
Ciita
Lpin2
Adal
Synpo
Rbbp9
Ldlrap1
Vcp
Ptpdc1
Atp6v0a2
Ubn1
Efr3a
Ngdn
Cacng7
Fam149a
Hagh
Kifc3
Pacrg
Hnrnpul2
Zfp652
Cacng6
Hrh3
Fbxl17
Nr1i3
Katnb1
Spata22
Rbm39
3110047P20Rik
Gcgr
Meis1
Rrp9
Fabp9
Chtf18
Senp3
Irx5
Tcf12
Gps2
Zfp654
2210417D09Rik
Cbr1
Trmt11
Arl1
Rph3al
Ptov1
Npepl1
Cit
Hps1
Ms4a14
Lhx5
Zfp710
Heatr3
MMT00072326
Blmh
Tph2
Rpl12
2310001A20Rik
Dync2h1
Car5b
Habp4
Socs2
Dhrs1
Plekhg1
Ptgr2
Pnpo
Zfp69
Psmc6
Elf1
Slco3a1
Tubb2c
Adm
Heph
Deaf1
Xpa
Jag1
Smg7
Ptprf
Gse1
Epb4.1l5
Arpc5
Cd40
Robo2
Ctsf
Kcnt1
Ulk2
Rasl10b
Tspan9
Xrcc1
C230096C10Rik
Gm967
Rnf149
1700010I14Rik
Gls
Tmem33
Scnn1a
Limd1
Ifit1
Slc25a11
Pola2
Bloc1s3
Sec31b
Sept9
Htr2c
Icos
Ssbp1
Aarsd1
Dynll1
Mtap4
Ptar1
Apcs
Kcns2
Ankrd22
Nudt7
5033414D02Rik
Capn12
Il15ra
Pop4
Ppp2r4
Dlg2
Tmem208
B230380D07Rik
Sirt6
Gemin6
Slc26a8
Eif1a
Snx1
Atp1b4
Dhrs7c
Ankle2
Sdsl
Msn
Jarid1c
Sbno2
Kcnk1
Tnrc6a
Serpinb3c
Atp6v1h
AW146020
Flvcr2
Acadsb
Tpsb2
Leprotl1
Tmigd1
Abhd12
Atad3a
Acads
MMT00028065
Agps
Twistnb
Serpina10
Kcnk6
Pa2g4
Gm672
Tprg
Ltb4r2
Ppp2r1b
Atp7b
Rab11b
Rnf5
Wdr4
MMT00022995
Dnaja1
Klkb1
Gpm6a
Whsc1
Pfas
Rnf32
Tmem154
Fam179a
Tex264
Tcfap2a
Tdrd9
MMT00063115
MMT00031860
Flt3
Kif6
Ssr3
Edn1
Sfrs12ip1
Muted
Mmrn1
Pak1ip1
Stk38
Ptk2
Pgpep1
Sdc4
Cgnl1
Hint1
Ict1
Bcl6
Pax6
Exoc2
Samd8
Fam109a
Synj2
Nfatc2
Rnf8
Zmynd12
Mybbp1a
Nola2
Kcna2
Extl2
Dcp1a
Sqle
Prss22
Nefh
Srr
Slc7a3
Plk3
Cep57
Rspo3
Map3k1
Mecr
Nab1
Chchd6
Csnk1g3
Snupn
Acpp
Nudt18
1700037H04Rik
Cd38
Aqp11
Ehhadh
Polr2f
Dgat2
Prkd3
Agtr1a
Got2
Tmem110
Gtf2a2
Etf1
Pik3r1
Snapc3
Jmjd1c
A930001N09Rik
Acox2
Tmem132d
Cnot4
Ppm2c
Atp11a
Aass
Cnga4
Urm1
Trim72
Rftn1
Ppfia1
Sytl3
Zc3h12a
Cenpb
Tpd52
Idh3a
Tomm22
Crygd
Gpbp1l1
Fads1
Ppm1e
Zfp318
Stt3a
Gba2
Mtfmt
Mvp
Irak3
Stx4a
Ankrd54
Homer3
Emx1
Cd82
Arhgef6
Bclaf1
Gpn3
Dnajb1
Cep97
Ube2d1
Cd81
MMT00045890
Adhfe1
Chordc1
1810009O10Rik
Susd4
3110035E14Rik
Cd163
Nagpa
1110032A13Rik
Aak1
Pcyox1
Mynn
Ano1
Cox4nb
Ap2b1
Gjb5
Rspry1
Rp2h
Tcfap4
Skap2
Hmox2
D17Wsu104e
Tbx5
Stat2
Xkr5
Rnf208
Srp14
Snx7
G3bp1
Smndc1
Rpap1
Cox10
8030451F13Rik
Napg
Errfi1
Mkks
Sf3a3
Lmnb2
Zcrb1
MMT00069147
Txnl1
Zfp821
Fbln7
Sfpi1
Ap2m1
Rgs4
Nckap1l
Barx2
Foxn3
Adrb3
Ptprs
Snx11
Snrpa1
Ndnl2
Ebf2
Unc45b
Olfr78
4933425L03Rik
Pbrm1
Tceal1
Cnih4
Otub2
Serpinb11
Scamp5
C1qbp
Zbtb7a
Bpgm
Rnf151
Mcph1
Smu1
Slc37a2
Iars
Txnip
Mett10d
1700011H14Rik
Acacb
Hibch
Dlg5
Dtwd1
Ccl19
Nsfl1c
Dhx58
Dmd
Ermp1
Nr6a1
Parp11
Scyl1bp1
Hoxb6
Trpm2
Ugt1a6b
Siah1a
Pign
Fgd6
8030462N17Rik
Azi2
Cirbp
Mta3
MMT00006152
Tmem8
Orai1
Slc37a4
Grpel1
Tubg1
Snd1
Puf60
Adam7
Rgs9
Hdgfrp2
Freq
Acox1
Odf3l1
Vapa
Derl2
Il1rn
Wnk1
Slc3a1
Sh2b1
Rdh10
Polr2h
Mogat2
Oca2
Psen2
Fhl2
F5
Slc6a2
Serpinb6a
Myocd
Gm239
Cdyl2
F630043A04Rik
Rbbp5
Chek2
Pkmyt1
Scly
Nrbp2
Elac2
Clgn
Nln
Myh11
Sh3tc1
Morc3
Mrps28
Cd36
Coro1a
Nfasc
Rpp30
Oprs1
Serp1
Glipr1
Pipox
Col27a1
Fezf2
Ppp2r1a
Sra1
Srbd1
Tnrc6c
Zfp592
Cry2
4933411K20Rik
Fam129b
Rxrg
St18
Kpna2
EG622845
Saps1
Piwil4
Rc3h1
Bckdk
Ankrd26
Ciapin1
Obsl1
Slc17a8
Tmem85
Pcsk2
Cyth2
Cetn1
Rapgefl1
Tmem176b
Sin3b
Spns1
Dnajc9
Nae1
Ptpn2
Shmt2
Pmf1
Tbc1d22a
Chmp1b
Kcnt2
Cep78
Ado
Sgms1
Stx8
Phf12
5730528L13Rik
Rif1
Crebbp
Nlk
Arpc1b
Fam122a
Eif4b
Ccdc83
Surf6
Ryk
Nt5m
Fbxl20
Rnmtl1
Grb2
Cp
Rimbp2
Polg
Dgcr8
Gabpb1
Cldn15
Tmc5
Slc35b1
Arid5b
Thoc6
Atxn10
Ppib
Helz
Abca2
Tex15
Fam120a
Klc1
Ptpn1
Eps8l3
Asah3l
1810010H24Rik
Cdyl2
Sh3rf3
Ccna1
2310044G17Rik
Sgk2
Dmrtb1
Slitrk3
Ctgf
Gal
Larp6
Prdm15
0610011L14Rik
0610037P05Rik
Pttg1ip
Ctdspl2
Rhob
Fkbp9
Prmt2
Trib3
Sh2b3
Taok3
Stk17b
Pdzd8
C330046G03Rik
Tsc2
Bace2
Kcne2
AU019823
Ddx39
Btg2
Nme7
6720463M24Rik
Ctla4
Fat1
Btd
Bdh1
Ikzf1
Arhgap22
Mpdz
Eef1a2
Tox3
Whdc1
Suv420h2
Ccno
Synj2bp
Mettl11b
Pus7
Agmat
Ncl
Ptgds
Mael
Me1
Cnot7
Snap25
Runx1t1
Edem1
Bptf
Kif1a
Sirt3
MMT00076744
Nfyb
4930511I11Rik
Atp4b
Siae
Tdrd7
Oit3
Layn
Rhobtb1
Dnase2b
1700020C07Rik
Sh3gl1
Slc9a3r1
Crkrs
Arfgef2
Crtc3
Chrdl1
Bmp2k
Fabp1
4930402E16Rik
Gys1
Lrrc41
Ros1
Chrm1
Gadd45b
Lpin3
Ddit4
Pde3b
Serpina1b
2610019F03Rik
Col11a1
Ttc7b
C5ar1
Xrn2
9130011J15Rik
9130213B05Rik
Med13
Dlat
MMT00008376
Aqp4
C130039O16Rik
Indol1
Mllt3
BC048355
Trhr
4933405L10Rik
4930402H24Rik
Cpsf3l
Lrig3
Mobkl2b
Ccdc28a
Dcc
Guf1
Tmem177
Klf6
Kcnh5
Papola
Ftsj3
Cebpe
BC023882
Fbxo36
Rab27a
Me3
Nrxn2
Uchl5ip
Srebf2
Tubgcp4
Slc30a2
Tshr
Cdc42ep3
Cln3
Rhov
Wdr62
Faf2
Ccdc25
Cnot8
Map3k5
Strbp
Gramd1a
Glp2r
Epm2a
Ccdc37
Tmco5
Ep400
Npc1
Atp6v0b
Lbp
Rer1
AA467197
Schip1
Mbnl3
Scg5
Spint1
2010111I01Rik
Lonrf1
Romo1
Cd37
Solh
Gmpr2
Otop3
Rasl11a
Gcnt1
Slc8a3
Tns1
Otp
Dact3
Ninj1
Rps11
Ccbl1
Atp2a2
Atrn
Rnf122
Ubqln1
1700034H14Rik
Hoxc10
Nup205
Mfsd4
Mmel1
Ubxn11
Kcne4
Papd1
Mthfd1
Pcyt2
S100a10
Gpc5
Arhgap10
Ubr7
Rfng
Myo19
Mtmr6
Derl1
Kdr
Git2
Cd19
Dusp5
Nup210
Zhx3
Mppe1
Syp
Commd7
Fn1
Tc2n
Eif1ad
Lin7c
Pxmp4
Tmem30b
Plcg2
Arrdc2
Pfn2
Cirh1a
Alkbh7
Uaca
Aadat
Rab4b
AF085738
Stmn3
Syt7
Nrcam
A130092J06Rik
Atpaf1
Spaca5
Wipf2
Kcnq1
Prrxl1
Nrsn2
l7Rn6
Abr
Isl2
Gm443
Thbd
Nrp1
Impa2
Nle1
Stk4
2310040A07Rik
Ivd
Tsta3
Zdhhc20
Pick1
Tmem37
Nedd1
Pgbd5
Arih1
Tnnc1
Il1rapl1
MMT00017071
Emp1
Crim2
Pex12
Cstb
Ptk2b
Ncapd2
1110021L09Rik
Smtnl2
Impdh1
Prnp
Trpm8
Chchd8
Calca
Ager
Polr2d
Ap2a2
6430548M08Rik
Sh3glb1
Sav1
Dhtkd1
Cd99l2
Slc38a4
Zfml
Avil
Tom1
Ehmt1
Alx3
Wdr77
Col6a2
Alg5
Nkiras1
Ptch1
Xylt2
Ubl5
Maged1
Ank3
Apex1
Arhgap28
Drd2
Pik3c3
Nfkbia
mCG_21548
Zfhx3
Camk1g
2010012O05Rik
Pigl
Jmjd5
Ghdc
Uba52
Cst3
Dusp8
Areg
Lsg1
Eif1ay
Ywhab
Khk
BC029214
Myadm
Hnrnpk
Pmm2
Nup85
Atic
Snx25
Fgf14
Prdm9
Mmp23
Trpc1
Abcb1a
3110062M04Rik
Accn2
Tmem98
Lect2
Tsr1
Capn2
Prickle1
Mphosph10
Wdr43
Mll5
Mobp
Eif4ebp1
5730410E15Rik
Osgep
Emr1
Cbl
Kin
Pla2g7
Bahcc1
Crnkl1
Il24
2310028H24Rik
Aktip
Abi3
Vrk2
Mmp9
Prcp
Dnahc7c
Zfp598
Med31
Slc35d1
Irak4
Mbd3
Slc4a7
Padi2
Slc22a2
Slc1a3
2410187C16Rik
Sgk1
Sult1c1
Psmd14
Sec61b
Als2cr4
Clcn6
Exph5
Psph
Eif2s3x
Slc2a5
Cryz
Olfr1396
Ppp1r11
Map4k4
Apbb1ip
Lias
Rtf1
Jmjd2a
Hif3a
Pacsin2
C1qa
Igfbp1
Exoc7
Idh2
Sh2d4a
Smarcd2
Kcnj8
Tcf23
Slc16a1
Glrx
Ankrd16
Ndufa7
Otud7b
Irs4
Ston2
Mmp3
Uck2
Frap1
Sfpq
Meox2
5730419I09Rik
BC018507
Bid
Bcat1
Rfc2
Steap2
Glce
Ndrg4
Vsig4
Col23a1
Psmc3
D4Ertd22e
Ccdc34
Crp
5430405G05Rik
Dll1
Cacna1c
Dbr1
Grin2c
Flvcr1
Dgkb
Slc29a2
Acat1
Ndufs1
4933406E20Rik
Pigx
Phldb3
Rnf34
Lrrc28
D230025D16Rik
Ccdc93
Tceal6
Zfp36l1
Poll
MMT00030481
Pacs2
Sncg
Anubl1
Rps6kl1
Pigz
Iah1
Qtrt1
Ankrd9
Zfp275
Coq9
Rshl2b
Cryl1
Runx1
Dnahc6
Mbl1
Scaper
Rnf182
Snrpb
Abcc2
Aldh1a3
Sfxn3
Ryr3
S100a3
2410018C17Rik
Bcas2
Pcdh24
Dhx32
Gpr61
Slc30a7
Vtcn1
Scn3b
Esf1
Banf2
Pld4
Cpt1b
Mtnr1a
Rasip1
Fgb
MMT00054756
1810019J16Rik
Adck5
Gstt2
Tmem97
Cdk6
BC048403
Jup
Fbxo3
Psmc5
Gpr4
Spata1
Vdac2
Hs2st1
Vkorc1l1
Elovl2
Nt5c3
1200009I06Rik
Elf3
Mlh3
Per3
Galnt9
4833420G17Rik
Pgm3
Psmd7
Ift20
Col17a1
Slc23a3
Scn2a1
Tcfap2c
Rnf17
Mgat5
Pdia6
Kank1
Arid1a
Mapk8ip3
Csgalnact2
Ahnak2
Wars2
Atad2b
Fam128b
Mrpl37
Btbd16
D4Bwg0951e
Nol5a
Spata20
Rbm19
Sgpl1
Pdcl
Slain1
2810006K23Rik
Tubg2
Hadh
Lig4
Wdr60
Hook2
Nr1h3
Bre
Rrs1
Pml
Psmd9
4833442J19Rik
Hsp90aa1
Limk1
Trps1
Rpl36al
Usp31
Afm
Zfp367
Adrm1
Matn4
Foxr1
Cend1
Cpb2
Pomp
Brf2
P2ry14
Tiparp
Apip
Pus3
Nupr1
Fth1
Cyp7a1
Ddx18
Otud3
Dusp6
Thnsl1
Map3k9
Sox12
Banf1
Trak2
Pcyt1a
Plekha5
Galnt2
Tmem38b
Fam173a
Cep63
Ccdc148
Lum
Nptxr
Dgki
Thop1
Myh2
Irx3
Fam114a1
Pak2
4632415K11Rik
Cdk10
Sucla2
Itpr2
Ankrd11
Lrig1
Pds5b
Arid4a
Tes3-ps
AB124611
Mras
Pde6h
Dlc1
Rbbp6
Rbbp8
Nmnat3
B4galnt1
Zbtb8os
Nol1
Prmt7
ENSMUSG00000054212
Exosc8
Ercc4
Zswim4
Dicer1
Cep68
Mef2d
Phf5a
Hax1
Znrf1
Pros1
Nckipsd
0610037L13Rik
Atxn7l3
Acsm3
Scn4a
Ddb2
Psip1
Prss21
Plscr3
Otx1
Trim13
Tor1a
Dffb
Smug1
Neil3
Wnt5a
Sh3bp4
Ddx42
Dvl3
Yaf2
Npas1
Pecr
6530401N04Rik
Rpusd4
Cttnbp2nl
Casp8
Hnf1b
Fignl2
Gpx6
Irf5
Eif3b
Itgbl1
Zbtb44
Ugcgl1
Fabp4
H2afz
Degs1
Cdc2l5
Uhmk1
Grb10
Cab39l
Zfp800
Afap1
Pex11a
Crybb2
Rnf215
Spc24
Spic
St14
AI842396
C530008M17Rik
0610010K14Rik
Kcnab2
Rdh11
