# Supplementary material for: Meta-analysis of Inter-species Liver Co-expression Networks Elucidates Traits Associated with Common Human Diseases
Source: PLoS Comput Biol. 2009 Dec 18;5(12):e1000616. doi: 10.1371/journal.pcbi.1000616 (PMC2787626; doi:10.1371/journal.pcbi.1000616)
Supplement: Table S7 — Ordered annotations of rat liver samples shown in Figure S3C. (0.03 MB TXT) [file pcbi.1000616.s015.txt]

Table S7 Ordered annotations of rat liver samples shown in Figure S3C. 
Liver; Chlorpromazine; Day 3; Dose 6 (3.9 mkd, i.p., cornoil); 955-015 (rat) #1022
Liver; Chlorpromazine; Day 3; Dose 5 (7.8 mkd, i.p., cornoil); 955-015 (rat) #1023
Liver; Salicylate; Day 3; Dose 4 (106.5 mkd, p.o., methylcellulose); 955-021 (rat) #5030
Liver; Chlorpromazine; Day 3; Dose 3 (31.3 mkd, i.p., cornoil); 955-015 (rat) #1025
Liver; Beta Naphthoflavone; Day 3; Dose 3 (62.5 mkd, i.p., cornoil); 955-033 (rat) #5880
Liver; Beta Naphthoflavone; Day 3; Dose 4 (31.3 mkd, i.p., cornoil); 955-033 (rat) #5879
Liver; Safrole; Day 3; Dose 2 (500 mkd, p.o., cornoil); 955-037 (rat) #1020
Liver; TCPOBOP; Day 3; Dose 2 (7.5 mkd, p.o., cornoil); 955-037 (rat) #1026
Liver; Safrole; Day 3; Dose 3 (250 mkd, p.o., cornoil); 955-037 (rat) #1019
Liver; Safrole; Day 3; Dose 4 (125 mkd, p.o., cornoil); 955-037 (rat) #1018
Liver; Safrole; Day 3; Dose 6 (31.3 mkd, p.o., cornoil); 955-037 (rat) #1016
Liver; Safrole; Day 3; Dose 5 (62.5 mkd, p.o., cornoil); 955-037 (rat) #1017
Liver; Chlorpromazine; Day 3; Dose 2 (62.5 mkd, i.p., cornoil); 955-015 (rat) #1026
Liver; Pregnenolone-carbonitrile; Day 3; Dose 6 (3.9 mkd, i.p., cornoil); 955-015 (rat) #1028
Liver; Pregnenolone-carbonitrile; Day 3; Dose 5 (7.8 mkd, i.p., cornoil); 955-015 (rat) #1029
Liver; Pregnenolone-carbonitrile; Day 3; Dose 3 (31.3 mkd, i.p., cornoil); 955-015 (rat) #1031
Liver; Chlorpromazine; Day 3; Dose 4 (15.6 mkd, i.p., cornoil); 955-015 (rat) #1024
Liver; Pregnenolone-carbonitrile; Day 3; Dose 4 (15.6 mkd, i.p., cornoil); 955-015 (rat) #1030
Liver; Chlorpromazine; Day 3; Dose 1 (125 mkd, i.p., cornoil); 955-015 (rat) #1027
Liver; Pregnenolone-carbonitrile; Day 3; Dose 2 (62.5 mkd, i.p., cornoil); 955-015 (rat) #1032
Liver; Pregnenolone-carbonitrile; Day 3; Dose 1 (125 mkd, i.p., cornoil); 955-015 (rat) #1033
Liver; Cisplatin; Day 3; Dose 6 (0.3 mkd, i.p., cornoil); 955-015 (rat) #1010
Liver; Cisplatin; Day 3; Dose 5 (0.5 mkd, i.p., cornoil); 955-015 (rat) #1011
Liver; Cisplatin; Day 3; Dose 4 (1 mkd, i.p., cornoil); 955-015 (rat) #1012
Liver; Piroxicam; Day 3; Dose 2 (62.5 mkd, p.o., methylcellulose); 955-016 (rat) #1026
Liver; Celecoxib; Day 3; Dose 3 (62.5 mkd, p.o., methylcellulose); 955-016 (rat) #1031
Liver; Cuprizone; Day 3; Dose 1 (800 mkd, i.p., cornoil); 955-027 (rat) #5462
Liver; Trans stilbene oxide (ag); Day 3; Dose 2 (125 mkd, i.p., cornoil); 955-033 (rat) #5893
Liver; Trans stilbene oxide (ag); Day 3; Dose 5 (15.6 mkd, i.p., cornoil); 955-033 (rat) #5890
Liver; Trans stilbene oxide (ag); Day 3; Dose 3 (62.5 mkd, i.p., cornoil); 955-033 (rat) #5892
Liver; Doxorubicin; Day 3; Dose 6 (0.3 mkd, p.o., methylcellulose); 955-016 (rat) #1016
Liver; Hydrazine; Day 3; Dose 1 (90 mkd, p.o., methylcellulose); 955-016 (rat) #1009
Liver; Doxorubicin; Day 3; Dose 4 (1.3 mkd, p.o., methylcellulose); 955-016 (rat) #1018
Liver; Cyproterone Acetate; Day 3; Dose 2 (125 mkd, i.p., cornoil); 955-017 (rat) #5826
Liver; Cyproterone Acetate; Day 3; Dose 3 (62.5 mkd, i.p., cornoil); 955-017 (rat) #5825
Liver; Cyproterone Acetate; Day 3; Dose 4 (31.3 mkd, i.p., cornoil); 955-017 (rat) #5824
Liver; Doxorubicin; Day 3; Dose 3 (2.5 mkd, p.o., methylcellulose); 955-016 (rat) #1019
Liver; Celecoxib; Day 3; Dose 6 (7.8 mkd, p.o., methylcellulose); 955-016 (rat) #1028
Liver; Celecoxib; Day 3; Dose 1 (250 mkd, p.o., methylcellulose); 955-016 (rat) #1033
Liver; Celecoxib; Day 3; Dose 5 (15.6 mkd, p.o., methylcellulose); 955-016 (rat) #1029
Liver; Celecoxib; Day 3; Dose 2 (125 mkd, p.o., methylcellulose); 955-016 (rat) #1032
Liver; Celecoxib; Day 3; Dose 4 (31.3 mkd, p.o., methylcellulose); 955-016 (rat) #1030
Liver; Dexamethasone; Day 3; Dose 3 (7.8 mkd, p.o., cornoil); 955-035 (rat) #1031
Liver; Dexamethasone; Day 3; Dose 4 (3.9 mkd, p.o., cornoil); 955-035 (rat) #1030
Liver; Dexamethasone; Day 3; Dose 5 (1.9 mkd, p.o., cornoil); 955-035 (rat) #1029
Liver; Pregnenolone-carbonitrile; Day 3; Dose 2 (62.5 mkd, p.o., cornoil); 955-035 (rat) #10
Liver; Pregnenolone-carbonitrile; Day 3; Dose 4 (15.6 mkd, p.o., cornoil); 955-035 (rat) #10
Liver; Pregnenolone-carbonitrile; Day 3; Dose 3 (31.3 mkd, p.o., cornoil); 955-035 (rat) #10
Liver; TCPOBOP; Day 3; Dose 4 (1.9 mkd, p.o., cornoil); 955-037 (rat) #1024
Liver; TCPOBOP; Day 3; Dose 5 (1 mkd, p.o., cornoil); 955-037 (rat) #1023
6.25u/kg Endotox IV; Day 3; Vehicle (0 mkd, i.p., cornoil); 955-040 (rat) #2601
50u/kg Endotox IV/Cyproterone acetate; Day 3; Dose 6 (7.8 mkd, i.p., cornoil); 955-040 (rat) #2615
50u/kg Endotox IV/Cyproterone acetate; Day 3; Dose 5 (15.6 mkd, i.p., cornoil); 955-040 (rat) #2616
Liver; Rifampin; Day 3; Dose 4 (15.6 mkd, i.p., cornoil); 955-017 (rat) #5836
Liver; Chlorpromazine; Day 3; Dose 1 (125 mkd, p.o., cornoil); 955-035 (rat) #1009
Liver; Cyproterone Acetate; Day 3; Dose 2 (125 mkd, p.o., cornoil); 955-035 (rat) #1026
Liver; Rifampin; Day 3; Dose 5 (7.8 mkd, i.p., cornoil); 955-017 (rat) #5835
Liver; Rifampin; Day 3; Dose 6 (3.9 mkd, i.p., cornoil); 955-017 (rat) #5834
Liver; Thioacetamide; Day 3; Dose 1 (125 mkd, i.p., cornoil); 955-017 (rat) #5821
Liver; Thioacetamide; Day 3; Dose 5 (7.8 mkd, i.p., cornoil); 955-017 (rat) #5817
Liver; Dexamethasone; Day 3; Dose 1 (31 mkd, p.o., cornoil); 955-035 (rat) #1033
Liver; Cyproterone Acetate; Day 3; Dose 3 (62.5 mkd, p.o., cornoil); 955-035 (rat) #1025
Liver; 3-methylcholanthrene; Day 3; Dose 2 (62.5 mkd, i.p., cornoil); 955-018 (rat) #5847
Liver; Thioacetamide; Day 3; Dose 3 (31.3 mkd, i.p., cornoil); 955-017 (rat) #5819
Liver; Thioacetamide; Day 3; Dose 2 (62.5 mkd, i.p., cornoil); 955-017 (rat) #5820
Liver; Thioacetamide; Day 3; Dose 4 (15.6 mkd, i.p., cornoil); 955-017 (rat) #5818
IV Vehicle/Chenodeoxycholic acid; Day 3; Dose 5 (50 mkd, i.p., cornoil); 955-040 (rat) #2625
Liver; 3-methylcholanthrene; Day 3; Dose 1 (125 mkd, i.p., cornoil); 955-018 (rat) #5848
IV Vehicle/Chenodeoxycholic acid; Day 3; Dose 4 (100 mkd, i.p., cornoil); 955-040 (rat) #2626
Liver; 3-methylcholanthrene; Day 3; Dose 3 (31.3 mkd, i.p., cornoil); 955-018 (rat) #5846
Liver; 3-methylcholanthrene; Day 3; Dose 5 (7.8 mkd, i.p., cornoil); 955-018 (rat) #5844
Liver; Salicylate; Day 3; Dose 5 (53.3 mkd, p.o., methylcellulose); 955-021 (rat) #5029
Liver; Chlorpromazine; Day 3; Dose 2 (62.5 mkd, p.o., cornoil); 955-035 (rat) #1008
Liver; 3-methylcholanthrene; Day 3; Dose 4 (15.6 mkd, i.p., cornoil); 955-018 (rat) #5845
Liver; Isoniazid; Day 3; Dose 1 (125 mkd, i.p., cornoil); 955-018 (rat) #5860
Liver; Chlorpromazine; Day 3; Dose 3 (31.3 mkd, p.o., cornoil); 955-035 (rat) #1007
Liver; Isoniazid; Day 3; Dose 2 (62.5 mkd, i.p., cornoil); 955-018 (rat) #5859
Liver; 3-methylcholanthrene; Day 3; Dose 6 (3.9 mkd, i.p., cornoil); 955-018 (rat) #5843
Liver; Cyproterone Acetate; Day 3; Dose 4 (31.3 mkd, p.o., cornoil); 955-035 (rat) #1024
Liver; Cyproterone Acetate; Day 3; Dose 5 (15.6 mkd, p.o., cornoil); 955-035 (rat) #1023
Liver; Cyproterone Acetate; Day 3; Dose 6 (7.8 mkd, p.o., cornoil); 955-035 (rat) #1022
Liver; Chlorpromazine; Day 3; Dose 4 (15.6 mkd, p.o., cornoil); 955-035 (rat) #1006
Liver; Thioacetamide; Day 3; Dose 6 (3.9 mkd, i.p., cornoil); 955-017 (rat) #5816
Liver; Chlorpromazine; Day 3; Dose 5 (7.8 mkd, p.o., cornoil); 955-035 (rat) #1005
Liver; Diclofenac; Day 3; Dose 6 (2 mkd, p.o., methylcellulose); 955-032 (rat) #5679
Liver; Lumiracoxib; Day 3; Dose 1 (250 mkd, p.o.methylcellulose); 955-032 (rat) #5690
Liver; Lumiracoxib; Day 3; Dose 2 (125 mkd, p.o.methylcellulose); 955-032 (rat) #5689
Liver; Lumiracoxib; Day 3; Dose 6 (7.8 mkd, p.o.methylcellulose); 955-032 (rat) #5685
Liver; Salicylate; Day 3; Dose 6 (26.6 mkd, p.o., methylcellulose); 955-021 (rat) #5028
Liver; Nimesulide; Day 3; Dose 1 (125 mkd, p.o.methylcellulose); 955-032 (rat) #5696
Liver; Acetaminophen; Day 3; Dose 3 (250 mkd, p.o., methylcellulose); 955-021 (rat) #5037
Liver; Acetaminophen; Day 3; Dose 4 (125 mkd, p.o., methylcellulose); 955-021 (rat) #5036
Liver; Chlorpromazine; Day 3; Dose 6 (3.9 mkd, p.o., cornoil); 955-035 (rat) #1004
Liver; Acetaminophen; Day 3; Dose 6 (31.3 mkd, p.o., methylcellulose); 955-021 (rat) #5034
Liver; Antimycin A; Day 3; Dose 2 (0.75 mkd, i.p., cornoil); 955-027 (rat) #5449
Liver; Acetaminophen; Day 3; Dose 5 (62.5 mkd, p.o., methylcellulose); 955-021 (rat) #5035
Liver; Beta Naphthoflavone; Day 3; Dose 4 (31.3 mkd, p.o., cornoil); 955-036 (rat) #1012
Liver; Beta Naphthoflavone; Day 3; Dose 5 (15.6 mkd, p.o., cornoil); 955-036 (rat) #1011
Liver; Beta Naphthoflavone; Day 3; Dose 6 (7.8 mkd, p.o., cornoil); 955-036 (rat) #1010
Liver; Indole-3-carbinol; Day 3; Dose 1 (250 mkd, p.o., cornoil); 955-036 (rat) #1027
Liver; Indole-3-carbinol; Day 3; Dose 2 (125 mkd, p.o., cornoil); 955-036 (rat) #1026
Liver; Indole-3-carbinol; Day 3; Dose 3 (62.5 mkd, p.o., cornoil); 955-036 (rat) #1025
Liver; Chloramphenicol; Day 3; Dose 4 (150 mkd, i.p., cornoil); 955-027 (rat) #5453
Liver; Chloramphenicol; Day 3; Dose 5 (75 mkd, i.p., cornoil); 955-027 (rat) #5452
Liver; Cyproterone Acetate; Day 3; Dose 1 (250 mkd, p.o., cornoil); 955-035 (rat) #1027
Liver; Antimycin A; Day 3; Dose 5 (0.1 mkd, i.p., cornoil); 955-027 (rat) #5446
Liver; Chloramphenicol; Day 3; Dose 3 (300 mkd, i.p., cornoil); 955-027 (rat) #5454
Liver; Antimycin A; Day 3; Dose 3 (0.38 mkd, i.p., cornoil); 955-027 (rat) #5448
Liver; Antimycin A; Day 3; Dose 6 (0.05 mkd, i.p., cornoil); 955-027 (rat) #5445
Liver; Antimycin A; Day 3; Dose 4 (0.19 mkd, i.p., cornoil); 955-027 (rat) #5447
Liver; Antimycin A; Day 3; Dose 1 (1.5 mkd, i.p., cornoil); 955-027 (rat) #5450
Liver; Chloramphenicol; Day 3; Dose 6 (37.5 mkd, i.p., cornoil); 955-027 (rat) #5451
Liver; Chloramphenicol; Day 3; Dose 1 (1200 mkd, i.p., cornoil); 955-027 (rat) #5456
Liver; Chloramphenicol; Day 3; Dose 2 (600 mkd, i.p., cornoil); 955-027 (rat) #5455
Liver; Beta Naphthoflavone; Day 3; Dose 6 (7.8 mkd, i.p., cornoil); 955-033 (rat) #5043
Liver; Isoniazid; Day 3; Dose 3 (31.3 mkd, i.p., cornoil); 955-018 (rat) #5858
Liver; Isoniazid; Day 3; Dose 4 (15.6 mkd, i.p., cornoil); 955-018 (rat) #5857
Liver; Omeprazole; Day 3; Dose 4 (62.5 mkd, p.o., cornoil); 955-036 (rat) #1030
Liver; Isoniazid; Day 3; Dose 5 (7.8 mkd, i.p., cornoil); 955-018 (rat) #5856
Liver; Mifepristone (RU-486); Day 3; Dose 2 (31.3 mkd, i.p., cornoil); 955-018 (rat) #5871
Liver; Acetaminophen; Day 3; Dose 1 (1000 mkd, p.o., methylcellulose); 955-021 (rat) #5039
Liver; Lithocholic Acid; Day 3; Dose 4 (7.8 mkd, i.p., cornoil); 955-018 (rat) #5875
Liver; Isoniazid; Day 3; Dose 6 (3.9 mkd, i.p., cornoil); 955-018 (rat) #5855
Liver; Lithocholic Acid; Day 3; Dose 5 (3.9 mkd, i.p., cornoil); 955-018 (rat) #5874
Liver; Lithocholic Acid; Day 3; Dose 6 (1.9 mkd, i.p., cornoil); 955-018 (rat) #5873
Liver; Dexamethasone; Day 3; Dose 3 (7.8 mkd, i.p., cornoil); 955-018 (rat) #5864
Liver; Omeprazole; Day 3; Dose 5 (31.3 mkd, p.o., cornoil); 955-036 (rat) #1029
Liver; Omeprazole; Day 3; Dose 6 (15.6 mkd, p.o., cornoil); 955-036 (rat) #1028
Liver; Benzo[a]pyrene; Day 3; Dose 1 (31 mkd, p.o., cornoil); 955-036 (rat) #1039
Liver; Benzo[a]pyrene; Day 3; Dose 2 (15.5 mkd, p.o., cornoil); 955-036 (rat) #1038
Liver; Benzo[a]pyrene; Day 3; Dose 3 (7.8 mkd, p.o., cornoil); 955-036 (rat) #1037
Liver; Benzo[a]pyrene; Day 3; Dose 4 (3.9 mkd, p.o., cornoil); 955-036 (rat) #1036
Liver; Mifepristone (RU-486); Day 3; Dose 1 (62.5 mkd, i.p., cornoil); 955-018 (rat) #5872
Liver; Mifepristone (RU-486); Day 3; Dose 3 (15.6 mkd, i.p., cornoil); 955-018 (rat) #5870
Liver; Mifepristone (RU-486); Day 3; Dose 5 (3.9 mkd, i.p., cornoil); 955-018 (rat) #5868
Liver; Dexamethasone; Day 3; Dose 2 (15.6 mkd, i.p., cornoil); 955-018 (rat) #5865
Liver; Dexamethasone; Day 3; Dose 5 (1.9 mkd, i.p., cornoil); 955-018 (rat) #5862
Liver; Dexamethasone; Day 3; Dose 4 (3.9 mkd, i.p., cornoil); 955-018 (rat) #5863
Liver; Chenodeoxycholic Acid; Day 3; Dose 3 (200 mkd, p.o., methylcellulose); 955-021 (rat) #5007
Liver; Chenodeoxycholic Acid; Day 3; Dose 5 (50 mkd, p.o., methylcellulose); 955-021 (rat) #5005
Liver; Chenodeoxycholic Acid; Day 3; Dose 4 (100 mkd, p.o., methylcellulose); 955-021 (rat) #5006
Liver; Dexamethasone; Day 3; Dose 6 (1 mkd, i.p., cornoil); 955-018 (rat) #5861
Liver; Dexamethasone; Day 3; Dose 1 (31 mkd, i.p., cornoil); 955-018 (rat) #5866
Liver; Lithocholic Acid; Day 3; Dose 3 (15.6 mkd, i.p., cornoil); 955-018 (rat) #5876
Liver; Chenodeoxycholic Acid; Day 3; Dose 1 (800 mkd, p.o., methylcellulose); 955-021 (rat) #5009
Liver; Chenodeoxycholic Acid; Day 3; Dose 2 (400 mkd, p.o., methylcellulose); 955-021 (rat) #5008
Liver; Lithocholic Acid; Day 3; Dose 1 (62.5 mkd, i.p., cornoil); 955-018 (rat) #5878
Liver; Lithocholic Acid; Day 3; Dose 2 (31.3 mkd, i.p., cornoil); 955-018 (rat) #5877
Liver; Mifepristone (RU-486); Day 3; Dose 6 (1.9 mkd, i.p., cornoil); 955-018 (rat) #5867
Liver; Mifepristone (RU-486); Day 3; Dose 4 (7.8 mkd, i.p., cornoil); 955-018 (rat) #5869
Liver; Cisplatin; Day 3; Dose 3 (2 mkd, i.p., cornoil); 955-015 (rat) #1013
Liver; Trans stilbene oxide (ag); Day 3; Dose 6 (7.8 mkd, i.p., cornoil); 955-033 (rat) #5889
Liver; Verapamil; Day 3; Dose 5 (2.1 mkd, i.p., cornoil); 955-033 (rat) #5896
Liver; Cisplatin; Day 3; Dose 1 (8 mkd, i.p., cornoil); 955-015 (rat) #1015
Liver; Piroxicam; Day 3; Dose 3 (31.3 mkd, p.o., methylcellulose); 955-016 (rat) #1025
Liver; Benzo[a]pyrene; Day 3; Dose 1 (31 mkd, i.p., cornoil); 955-015 (rat) #1009
Liver; Beta Naphthoflavone; Day 3; Dose 1 (250 mkd, p.o., cornoil); 955-036 (rat) #1015
Liver; Beta Naphthoflavone; Day 3; Dose 2 (125 mkd, p.o., cornoil); 955-036 (rat) #1014
Liver; Beta Naphthoflavone; Day 3; Dose 3 (62.5 mkd, p.o., cornoil); 955-036 (rat) #1013
Liver; Verapamil; Day 3; Dose 6 (1 mkd, i.p., cornoil); 955-033 (rat) #5895
Liver; Benzo[a]pyrene; Day 3; Dose 6 (1 mkd, i.p., cornoil); 955-015 (rat) #1004
Liver; Benzo[a]pyrene; Day 3; Dose 4 (3.9 mkd, i.p., cornoil); 955-015 (rat) #1006
Liver; Pregnenolone-carbonitrile; Day 3; Dose 5 (7.8 mkd, p.o., cornoil); 955-035 (rat) #103
Liver; 3-methylcholanthrene; Day 3; Dose 1 (125 mkd, p.o., cornoil); 955-036 (rat) #1009
Liver; Dexamethasone; Day 3; Dose 6 (1 mkd, p.o., cornoil); 955-035 (rat) #1028
Liver; Pregnenolone-carbonitrile; Day 3; Dose 1 (125 mkd, p.o., cornoil); 955-035 (rat) #103
Liver; 3-methylcholanthrene; Day 3; Dose 2 (62.5 mkd, p.o., cornoil); 955-036 (rat) #1008
Liver; Benzo[a]pyrene; Day 3; Dose 2 (15.5 mkd, i.p., cornoil); 955-015 (rat) #1008
Liver; Piroxicam; Day 3; Dose 5 (7.8 mkd, p.o., methylcellulose); 955-016 (rat) #1023
Liver; Piroxicam; Day 3; Dose 4 (15.6 mkd, p.o., methylcellulose); 955-016 (rat) #1024
Liver; Benzo[a]pyrene; Day 3; Dose 5 (1.9 mkd, i.p., cornoil); 955-015 (rat) #1005
Liver; Piroxicam; Day 3; Dose 6 (3.9 mkd, p.o., methylcellulose); 955-016 (rat) #1022
Liver; Benzo[a]pyrene; Day 3; Dose 3 (7.8 mkd, i.p., cornoil); 955-015 (rat) #1007
Liver; Cisplatin; Day 3; Dose 2 (4 mkd, i.p., cornoil); 955-015 (rat) #1014
Liver; Verapamil; Day 3; Dose 1 (32.5 mkd, i.p., cornoil); 955-033 (rat) #5900
Liver; Verapamil; Day 3; Dose 2 (16.3 mkd, i.p., cornoil); 955-033 (rat) #5899
Liver; Cyproterone Acetate; Day 3; Dose 5 (15.6 mkd, i.p., cornoil); 955-017 (rat) #5823
Liver; Trans stilbene oxide (ag); Day 3; Dose 4 (31.3 mkd, i.p., cornoil); 955-033 (rat) #5891
Liver; Cyproterone Acetate; Day 3; Dose 6 (7.8 mkd, i.p., cornoil); 955-017 (rat) #5822
Liver; 3-methylcholanthrene; Day 3; Dose 3 (31.3 mkd, p.o., cornoil); 955-036 (rat) #1007
Liver; Nitrofurantoin; Day 3; Dose 6 (1.9 mkd, i.p., cornoil); 955-017 (rat) #5810
Liver; Nitrofurantoin; Day 3; Dose 5 (3.9 mkd, i.p., cornoil); 955-017 (rat) #5811
Liver; Indole-3-carbinol; Day 3; Dose 1 (250 mkd, i.p., cornoil); 955-017 (rat) #5809
Liver; Indole-3-carbinol; Day 3; Dose 3 (62.5 mkd, i.p., cornoil); 955-017 (rat) #5807
Liver; Nitrofurantoin; Day 3; Dose 4 (7.8 mkd, i.p., cornoil); 955-017 (rat) #5812
Liver; Omeprazole; Day 3; Dose 2 (125 mkd, i.p., cornoil); 955-017 (rat) #5832
Liver; Indole-3-carbinol; Day 3; Dose 6 (7.8 mkd, i.p., cornoil); 955-017 (rat) #5804
Liver; Indole-3-carbinol; Day 3; Dose 5 (15.6 mkd, i.p., cornoil); 955-017 (rat) #5805
Liver; Omeprazole; Day 3; Dose 4 (31.3 mkd, i.p., cornoil); 955-017 (rat) #5830
Liver; Indole-3-carbinol; Day 3; Dose 4 (31.3 mkd, i.p., cornoil); 955-017 (rat) #5806
Liver; Nitrofurantoin; Day 3; Dose 2 (31.3 mkd, i.p., cornoil); 955-017 (rat) #5814
Liver; Indole-3-carbinol; Day 3; Dose 2 (125 mkd, i.p., cornoil); 955-017 (rat) #5808
Liver; Verapamil; Day 3; Dose 3 (8.2 mkd, i.p., cornoil); 955-033 (rat) #5898
Liver; Omeprazole; Day 3; Dose 5 (15.6 mkd, i.p., cornoil); 955-017 (rat) #5829
Liver; Nitrofurantoin; Day 3; Dose 1 (62.5 mkd, i.p., cornoil); 955-017 (rat) #5815
Liver; Nitrofurantoin; Day 3; Dose 3 (15.6 mkd, i.p., cornoil); 955-017 (rat) #5813
Liver; Omeprazole; Day 3; Dose 3 (62.5 mkd, i.p., cornoil); 955-017 (rat) #5831
Liver; Omeprazole; Day 3; Dose 1 (250 mkd, i.p., cornoil); 955-017 (rat) #5833
Liver; Cuprizone; Day 3; Dose 5 (50 mkd, i.p., cornoil); 955-027 (rat) #5458
Liver; Doxorubicin; Day 3; Dose 2 (5 mkd, p.o., methylcellulose); 955-016 (rat) #1020
Liver; Hydrazine; Day 3; Dose 6 (2.8 mkd, p.o., methylcellulose); 955-016 (rat) #1004
Liver; Doxorubicin; Day 3; Dose 1 (10 mkd, p.o., methylcellulose); 955-016 (rat) #1021
Liver; Hydrazine; Day 3; Dose 5 (5.6 mkd, p.o., methylcellulose); 955-016 (rat) #1005
Liver; Hydrazine; Day 3; Dose 2 (45 mkd, p.o., methylcellulose); 955-016 (rat) #1008
Liver; Trans stilbene oxide (ag); Day 3; Dose 1 (250 mkd, i.p., cornoil); 955-033 (rat) #5894
Liver; 3-methylcholanthrene; Day 3; Dose 5 (7.8 mkd, p.o., cornoil); 955-036 (rat) #1005
Liver; 3-methylcholanthrene; Day 3; Dose 6 (3.9 mkd, p.o., cornoil); 955-036 (rat) #1004
Liver; Enalapril; Day 3; Dose 2 (800 mkd, p.o., methylcellulose); 955-021 (rat) #5014
Liver; Enalapril; Day 3; Dose 3 (400 mkd, p.o., methylcellulose); 955-021 (rat) #5013
Liver; Hydrazine; Day 3; Dose 4 (11.3 mkd, p.o., methylcellulose); 955-016 (rat) #1006
Liver; 3-methylcholanthrene; Day 3; Dose 4 (15.6 mkd, p.o., cornoil); 955-036 (rat) #1006
Liver; Dexamethasone; Day 3; Dose 2 (15.5 mkd, p.o., cornoil); 955-035 (rat) #1032
Liver; Cyclosporin A; Day 3; Dose 2 (30 mkd, i.p., cornoil); 955-027 (rat) #5467
Liver; Hydrazine; Day 3; Dose 3 (22.5 mkd, p.o., methylcellulose); 955-016 (rat) #1007
Liver; Piroxicam; Day 3; Dose 1 (125 mkd, p.o., methylcellulose); 955-016 (rat) #1027
Liver; Lumiracoxib; Day 3; Dose 3 (62.5 mkd, p.o.methylcellulose); 955-032 (rat) #5688
Liver; Lumiracoxib; Day 3; Dose 4 (31.3 mkd, p.o.methylcellulose); 955-032 (rat) #5687
Liver; Lumiracoxib; Day 3; Dose 5 (15.6 mkd, p.o.methylcellulose); 955-032 (rat) #5686
Liver; Nimesulide; Day 3; Dose 2 (62.5 mkd, p.o.methylcellulose); 955-032 (rat) #5695
Liver; Omeprazole; Day 3; Dose 6 (7.8 mkd, i.p., cornoil); 955-017 (rat) #5828
Liver; Nimesulide; Day 3; Dose 3 (31.3 mkd, p.o.methylcellulose); 955-032 (rat) #5694
Liver; Benzo[a]pyrene; Day 3; Dose 5 (1.9 mkd, p.o., cornoil); 955-036 (rat) #1035
Liver; Benzo[a]pyrene; Day 3; Dose 6 (1 mkd, p.o., cornoil); 955-036 (rat) #1034
Liver; Diallyl sulfide; Day 3; Dose 1 (1000 mkd, p.o., cornoil); 955-037 (rat) #1009
Liver; Diallyl sulfide; Day 3; Dose 2 (500 mkd, p.o., cornoil); 955-037 (rat) #1008
Liver; Diallyl sulfide; Day 3; Dose 3 (250 mkd, p.o., cornoil); 955-037 (rat) #1007
Liver; Diallyl sulfide; Day 3; Dose 4 (125 mkd, p.o., cornoil); 955-037 (rat) #1006
Liver; Diallyl sulfide; Day 3; Dose 5 (62.5 mkd, p.o., cornoil); 955-037 (rat) #1005
Liver; Diallyl sulfide; Day 3; Dose 6 (31.3 mkd, p.o., cornoil); 955-037 (rat) #1004
Liver; Mefanamic Acid; Day 3; Dose 5 (50 mkd, p.o., cornoil); 955-037 (rat) #1011
Liver; Mefanamic Acid; Day 3; Dose 6 (25 mkd, p.o., cornoil); 955-037 (rat) #1010
Liver; Mefanamic Acid; Day 3; Dose 3 (200 mkd, p.o., cornoil); 955-037 (rat) #1013
Liver; Mefanamic Acid; Day 3; Dose 4 (100 mkd, p.o., cornoil); 955-037 (rat) #1012
Liver; Chenodeoxycholic Acid; Day 3; Dose 6 (25 mkd, p.o., methylcellulose); 955-021 (rat) #5004
Liver; Rifampin; Day 3; Dose 1 (125 mkd, i.p., cornoil); 955-017 (rat) #5839
Liver; KCN; Day 3; Dose 5 (0.6 mkd, p.o., methylcellulose); 955-021 (rat) #5023
Liver; Rifampin; Day 3; Dose 2 (62.5 mkd, i.p., cornoil); 955-017 (rat) #5838
Liver; Rifampin; Day 3; Dose 3 (31.3 mkd, i.p., cornoil); 955-017 (rat) #5837
Liver; Doxorubicin; Day 3; Dose 5 (0.6 mkd, p.o., methylcellulose); 955-016 (rat) #1017
12.5u/kg Endotox IV; Day 3; Vehicle (0 mkd, i.p., cornoil); 955-040 (rat) #2602
25u/kg Endotox IV; Day 3; Vehicle (0 mkd, i.p., cornoil); 955-040 (rat) #2603
50u/kg Endotox IV/Cyproterone acetate; Day 3; Dose 4 (31.2 mkd, i.p., cornoil); 955-040 (rat) #2617
50u/kg Endotox IV/Cyproterone acetate; Day 3; Dose 3 (62.5 mkd, i.p., cornoil); 955-040 (rat) #2618
50u/kg Endotox IV/Cyproterone acetate; Day 3; Dose 2 (125 mkd, i.p., cornoil); 955-040 (rat) #2619
Liver; Enalapril; Day 3; Dose 1 (1600 mkd, p.o., methylcellulose); 955-021 (rat) #5015
Liver; Indole-3-carbinol; Day 3; Dose 4 (31.3 mkd, p.o., cornoil); 955-036 (rat) #1024
Liver; Indole-3-carbinol; Day 3; Dose 5 (15.6 mkd, p.o., cornoil); 955-036 (rat) #1023
Liver; Omeprazole; Day 3; Dose 1 (500 mkd, p.o., cornoil); 955-036 (rat) #1033
Liver; Indole-3-carbinol; Day 3; Dose 6 (7.8 mkd, p.o., cornoil); 955-036 (rat) #1022
Liver; Omeprazole; Day 3; Dose 2 (250 mkd, p.o., cornoil); 955-036 (rat) #1032
Liver; Omeprazole; Day 3; Dose 3 (125 mkd, p.o., cornoil); 955-036 (rat) #1031
Liver; TCPOBOP; Day 3; Dose 1 (15 mkd, p.o., cornoil); 955-037 (rat) #1027
Liver; Salicylate; Day 3; Dose 1 (850 mkd, p.o., methylcellulose); 955-021 (rat) #5033
Liver; Salicylate; Day 3; Dose 2 (425 mkd, p.o., methylcellulose); 955-021 (rat) #5032
Liver; Salicylate; Day 3; Dose 3 (213 mkd, p.o., methylcellulose); 955-021 (rat) #5031
Liver; KCN; Day 3; Dose 6 (0.3 mkd, p.o., methylcellulose); 955-021 (rat) #5022
Liver; Nimesulide; Day 3; Dose 4 (15.6 mkd, p.o.methylcellulose); 955-032 (rat) #5693
Liver; Nimesulide; Day 3; Dose 6 (3.9 mkd, p.o.methylcellulose); 955-032 (rat) #5691
Liver; Nimesulide; Day 3; Dose 5 (7.8 mkd, p.o.methylcellulose); 955-032 (rat) #5692
Liver; Zomepirac; Day 3; Dose 1 (32.2 mkd, p.o.methylcellulose); 955-032 (rat) #5792
Liver; Atractyloside; Day 3; Dose 1 (125 mkd, i.p., saline); 955-031 (rat) #5584
Liver; Atractyloside; Day 3; Dose 3 (31.3 mkd, i.p., saline); 955-031 (rat) #5582
Liver; Atractyloside; Day 3; Dose 5 (7.8 mkd, i.p., saline); 955-031 (rat) #5580
Liver; Zomepirac; Day 3; Dose 3 (8.1 mkd, p.o.methylcellulose); 955-032 (rat) #5700
Liver; Atractyloside; Day 3; Dose 4 (15.6 mkd, i.p., saline); 955-031 (rat) #5581
Liver; Zomepirac; Day 3; Dose 5 (2 mkd, p.o.methylcellulose); 955-032 (rat) #5698
Liver; Zomepirac; Day 3; Dose 4 (4 mkd, p.o.methylcellulose); 955-032 (rat) #5699
Liver; Atractyloside; Day 3; Dose 2 (62.5 mkd, i.p., saline); 955-031 (rat) #5583
Liver; Tacrine; Day 3; Dose 6 (1 mkd, i.p., saline); 955-031 (rat) #5591
Liver; Beta Naphthoflavone; Day 3; Dose 1 (250 mkd, i.p., cornoil); 955-033 (rat) #5882
Liver; Chlordiazepoxide; Day 3; Dose 1 (160 mkd, i.p., saline); 955-031 (rat) #5590
Liver; Tacrine; Day 3; Dose 5 (1.9 mkd, i.p., saline); 955-031 (rat) #5592
Liver; Chlordiazepoxide; Day 3; Dose 2 (80 mkd, i.p., saline); 955-031 (rat) #5589
Liver; Cyproterone Acetate; Day 3; Dose 1 (250 mkd, i.p., cornoil); 955-017 (rat) #5827
IV Vehicle/Cyproterone acetate; Day 3; Dose 6 (7.8 mkd, i.p., cornoil); 955-040 (rat) #2630
Liver; Beta Naphthoflavone; Day 3; Dose 2 (125 mkd, i.p., cornoil); 955-033 (rat) #5881
Liver; Chlordiazepoxide; Day 3; Dose 5 (10 mkd, i.p., saline); 955-031 (rat) #5586
Liver; Tacrine; Day 3; Dose 4 (3.8 mkd, i.p., saline); 955-031 (rat) #5593
Liver; Chlordiazepoxide; Day 3; Dose 6 (5 mkd, i.p., saline); 955-031 (rat) #5585
Liver; Tacrine; Day 3; Dose 2 (15 mkd, i.p., saline); 955-031 (rat) #5595
Liver; Zomepirac; Day 3; Dose 2 (16.1 mkd, p.o.methylcellulose); 955-032 (rat) #5791
Liver; Atractyloside; Day 3; Dose 6 (3.9 mkd, i.p., saline); 955-031 (rat) #5579
Liver; Zomepirac; Day 3; Dose 6 (1 mkd, p.o.methylcellulose); 955-032 (rat) #5697
Liver; Tacrine; Day 3; Dose 3 (7.5 mkd, i.p., saline); 955-031 (rat) #5594
Liver; Chlordiazepoxide; Day 3; Dose 3 (40 mkd, i.p., saline); 955-031 (rat) #5588
Liver; Chlordiazepoxide; Day 3; Dose 4 (20 mkd, i.p., saline); 955-031 (rat) #5587
IV Vehicle/Cyproterone acetate; Day 3; Dose 5 (15.6 mkd, i.p., cornoil); 955-040 (rat) #2631
IV Vehicle/Cyproterone acetate; Day 3; Dose 4 (31.2 mkd, i.p., cornoil); 955-040 (rat) #2632
IV Vehicle/Cyproterone acetate; Day 3; Dose 1 (250 mkd, i.p., cornoil); 955-040 (rat) #2635
Liver; Acetaminophen; Day 3; Dose 2 (500 mkd, p.o., methylcellulose); 955-021 (rat) #5038
Liver; Enalapril; Day 3; Dose 4 (200 mkd, p.o., methylcellulose); 955-021 (rat) #5012
Liver; Hexestrol; Day 3; Dose 6 (7.5 mkd, p.o., methylcellulose); 955-021 (rat) #5016
Liver; Verapamil; Day 3; Dose 4 (4.1 mkd, i.p., cornoil); 955-033 (rat) #5897
Liver; Enalapril; Day 3; Dose 6 (50 mkd, p.o., methylcellulose); 955-021 (rat) #5010
Liver; Cyclosporin A; Day 3; Dose 3 (15 mkd, i.p., cornoil); 955-027 (rat) #5466
Liver; Hexestrol; Day 3; Dose 4 (30 mkd, p.o., methylcellulose); 955-021 (rat) #5018
IV Vehicle/Cyproterone acetate; Day 3; Dose 3 (62.5 mkd, i.p., cornoil); 955-040 (rat) #2633
IV Vehicle/Cyproterone acetate; Day 3; Dose 2 (125 mkd, i.p., cornoil); 955-040 (rat) #2634
Liver; KCN; Day 3; Dose 2 (4.5 mkd, p.o., methylcellulose); 955-021 (rat) #5026
Liver; KCN; Day 3; Dose 1 (9 mkd, p.o., methylcellulose); 955-021 (rat) #5027
Liver; Enalapril; Day 3; Dose 5 (100 mkd, p.o., methylcellulose); 955-021 (rat) #5011
Liver; KCN; Day 3; Dose 3 (2.3 mkd, p.o., methylcellulose); 955-021 (rat) #5025
Liver; KCN; Day 3; Dose 4 (1.2 mkd, p.o., methylcellulose); 955-021 (rat) #5024
Liver; Hexestrol; Day 3; Dose 5 (15 mkd, p.o., methylcellulose); 955-021 (rat) #5017
Liver; Hexestrol; Day 3; Dose 1 (240 mkd, p.o., methylcellulose); 955-021 (rat) #5021
Liver; Hexestrol; Day 3; Dose 3 (60 mkd, p.o., methylcellulose); 955-021 (rat) #5019
Liver; Hexestrol; Day 3; Dose 2 (120 mkd, p.o., methylcellulose); 955-021 (rat) #5020
Liver; Cuprizone; Day 3; Dose 2 (400 mkd, i.p., cornoil); 955-027 (rat) #5461
Liver; Cuprizone; Day 3; Dose 6 (25 mkd, i.p., cornoil); 955-027 (rat) #5457
50u/kg Endotox IV; Day 3; Vehicle (0 mkd, i.p., cornoil); 955-040 (rat) #1 #2604
Liver; Cyclosporin A; Day 3; Dose 4 (7.5 mkd, i.p., cornoil); 955-027 (rat) #5465
Liver; Diclofenac; Day 3; Dose 3 (15.6 mkd, p.o., methylcellulose); 955-032 (rat) #5682
Liver; TCPOBOP; Day 3; Dose 3 (3.8 mkd, p.o., cornoil); 955-037 (rat) #1025
Liver; Cyclosporin A; Day 3; Dose 5 (3.8 mkd, i.p., cornoil); 955-027 (rat) #5464
Liver; Diclofenac; Day 3; Dose 4 (7.8 mkd, p.o., methylcellulose); 955-032 (rat) #5681
Liver; Cyclosporin A; Day 3; Dose 6 (1.9 mkd, i.p., cornoil); 955-027 (rat) #5463
Liver; Diclofenac; Day 3; Dose 1 (62.5 mkd, p.o., methylcellulose); 955-032 (rat) #5684
Liver; Diclofenac; Day 3; Dose 2 (31.25 mkd, p.o., methylcellulose); 955-032 (rat) #5683
Liver; Diclofenac; Day 3; Dose 5 (3.9 mkd, p.o., methylcellulose); 955-032 (rat) #5680
50u/kg Endotox IV; Day 3; Vehicle (0 mkd, i.p., cornoil); 955-040 (rat) #3 #2606
100 u/kg Endotox IV ; Day 3; Vehicle (0 mkd, i.p., cornoil); 955-040 (rat)
150u/kg Endotox IV; Day 3; Vehicle (0 mkd, i.p., cornoil); 955-040 (rat) #2608
50u/kg Endotox IV/Chenodeoxycholic acid; Day 3; Dose 6 (25 mkd, i.p., cornoil); 955-040 (rat) #2609
Liver; Cuprizone; Day 3; Dose 3 (200 mkd, i.p., cornoil); 955-027 (rat) #5460
Liver; Cyclosporin A; Day 3; Dose 1 (60 mkd, i.p., cornoil); 955-027 (rat) #5468
Liver; Beta Naphthoflavone; Day 3; Dose 5 (15.6 mkd, i.p., cornoil); 955-033 (rat) #5044
50u/kg Endotox IV/Cyproterone acetate; Day 3; Dose 1 (250 mkd, i.p., cornoil); 955-040 (rat) #2620
IV Vehicle/Chenodeoxycholic acid; Day 3; Dose 6 (25 mkd, i.p., cornoil); 955-040 (rat) #2624
Liver; Cuprizone; Day 3; Dose 4 (100 mkd, i.p., cornoil); 955-027 (rat) #5459
50u/kg Endotox IV; Day 3; Vehicle (0 mkd, i.p., cornoil); 955-040 (rat) #2 #2605
50u/kg Endotox IV/Chenodeoxycholic acid; Day 3; Dose 5 (50 mkd, i.p., cornoil); 955-040 (rat) #2610
Liver; TCPOBOP; Day 3; Dose 6 (0.5 mkd, p.o., cornoil); 955-037 (rat) #1022
