# Supplementary material for: Meta-analysis of Inter-species Liver Co-expression Networks Elucidates Traits Associated with Common Human Diseases
Source: PLoS Comput Biol. 2009 Dec 18;5(12):e1000616. doi: 10.1371/journal.pcbi.1000616 (PMC2787626; doi:10.1371/journal.pcbi.1000616)
Supplement: Table S8 — Ordered rat gene symbols for genes shown in Figure S3C. (0.05 MB TXT) [file pcbi.1000616.s016.txt]

Table S8 Ordered rat gene symbols for genes shown in Figure S3C. 
Macf1
Mgea5
RGD1562056
Tmprss3
Ppp1r12b
Hspe1
Sgpl1
Stk24
Ccdc101
Nmb
Erbb3
Rbm18
Pfkfb3
Kif16b
RGD1564450
Mt3
Procr
Pim3
Nmnat1
Zfyve9
ENSRNOT00000057706
P2ry4
Bxdc1
Tlr4
Rag1
Cth
Meis2
RGD1310110
Fshr
Abca5
Psmd9
Ncan
Otx1
Rps6ka2
Cxcr4
Zbtb3
Prpf6
Mxra8
Slc22a13
Papd1
Dnase2b
Fam20a
XM_001053150
B3galt4
Itpkc
Rps6ka6
Cpt1a
Met
Gnas
Trip11
Nrxn3
Cd81
Uba6
Mchr1
Dpm2
Rpl18
RGD1311458
Sh3tc1
RGD1306917
ENSRNOT00000045724
Ttc8
NM_001002277
Sfrs14
Bag3
Invs
Pld1
Zfp179
Ash2l
Hnrpdl
ENSRNOT00000019738
Tnfrsf12a
Gsc
Prkab2
Lars
Gpr61
Gtf2e2
Cep135
Zfp318
Stxbp6
Adamts18
Rad18
Exoc8
Ttc23l
Batf3
Otp
Itpk1
Ptov1
Gab2
Hrb2
Aadac
Skap2
RGD1563037
Dpysl5
Prkca
Arhgap27
Ppib
Cd68
Hsd17b7
Drd3
ENSRNOT00000034261
Bcl2
Ptk2b
Nkiras1
Psmd12
Slc26a3
Zfp207
Cdc37l1
Gmps
NM_031805
Hoxd9
ENSRNOT00000018898
Flt4
Tmed6
ENSRNOT00000031367
F2rl2
Nt5e
Syt13
Pank1
Bai3
Aff3
Spop
Maged1
Nadsyn1
Srebf1
Ctss
Litaf
Slc12a8
Cmklr1
Acvr2b
Rnf32
Mtfmt
Clec1a
Slc35a4
Ift88
Elavl1
Rbm34
NM_019378
Fam19a5
Sox13
Vps29
Ankrd1
Scfd1
Susd1
Lsm1
Tomm22
Pcyt2
Ptpru
Mfap2
Stmn3
Galnt12
Tmem98
Tyrobp
Slc25a27
Ncam1
RGD1305157
Tbc1d1
Ubtd2
Bst1
Cnksr1
Sdc2
Whdc1
Hsd17b12
Lrrc41
ENSRNOT00000028495
Ascc2
Sord
Cant1
Xpot
Fjx1
Apoa4
Slc22a15
Xkr6
NM_001024285
NM_001024309
Isg20
Vav1
NM_001025775
Wdr79
rCT31405
Fes
Rax
Aadat
Tom1
Slc37a2
Baz1a
Thyn1
Sh3tc2
LOC679693
Trpm2
Ncbp1
Pfn1
Mdm4
Serpinf1
Syt1
Agpat4
Mettl3
Flot2
Lrrc16a
Schip1
Srd5a2
RGD1305038
Psmd7
Slc1a2
Ctsd
Ankh
Hs1bp1
Pdap1
Trpm8
Ndufa3
Ctsf
Foxn3
Pafah1b1
NM_130408
Fam120b
Chordc1
Cyb5a
Rbms2
Tiprl
Actc1
Il1rn
Serpina11
Nrxn2
rCT20198
RGD1305202
Ube2z
RGD1306717
Iah1
Fdx1l
Chrdl2
Trim16
Lmf1
Chmp5
Actr10
Kcne2
Zmiz2
Ccdc151
Med16
Tmod1
Slc9a2
ENSRNOT00000040488
Napg
Whsc2
Lpin1
Blvra
NM_001108642
Elovl4
NM_001034854
Dnajc10
ENSRNOT00000040629
Rabgap1l
Atad3a
Steap1
Mynn
Dusp1
BC158706
Tepp
Amn
Cyp1b1
Pycrl
Ltb
Rab15
Ergic3
Egln1
Lrrc4c
Gpr85
Zbtb16
Syt11
RGD1310016
Ap1g1
RGD1306565
Olfm3
Spata20
Pcca
Dyrk3
Corin
Ccnd2
Fst
Otud4
Plscr3
RGD1307509
Acvr1
Ascl2
Paqr4
Lpxn
RGD1307201
Ubb
Tfpi2
Rhbdl2
Atxn1
Ints9
Cdk5r1
Cript
Prdx4
Med19
Serpine2
Lonrf2
Xrcc1
NM_001044277
Nol3
Stk11ip
Tubb5
Tesk2
Dnajc12
RGD1561459
Phkg1
Rnd2
RGD1307569
Synj2bp
ENSRNOT00000058581
Shmt1
RGD1305645
Hs1bp3
Klrk1
Rab19
Rtn4r
Psmb8
Atic
Zmynd19
Dhrs3
Ccdc107
Dapl1
NM_001025008
Cdh22
Pmm2
Ngb
Rap1gap
Wbp11
Macrod1
Pik3r4
Sept14
Mfhas1
Hspa4
Ran
Ankrd13d
Stx17
Fubp3
Slc1a5
Lrrc2
Nudt2
Rfc2
Rsu1
Cd24
Myocd
Mrgprf
Lama3
Npas2
RGD1306924
Syt2
ENSRNOT00000011926
Hmgb4
Tacc2
P2rx5
A4galt
Tcp1
Per1
NM_001031627
Cpxm2
Ppp2r4
Fbn1
Sstr2
Osbpl1a
Ptk9l
Plat
Cenpq
Plek
Trpt1
Prmt5
Plod2
LOC685079
Nr2c1
Hs3st2
Mycbp2
ENSRNOT00000060321
Padi3
Chd5
Areg
RGD1562841
Ubtd1
Krtcap2
NM_001077656
RGD1311739
Cog2
Nfrkb
Vps33b
Gucy1a3
XM_001079150
Klf4
Nup160
Kbtbd3
Foxred1
Tbc1d15
Sds
Usp15
NM_134398
Tube1
Kdelc1
Slc36a4
Zfp407
Lrrc49
RGD1565002
Cugbp2
Gal
Gpr115
Muc4
Camk2d
Clip2
Ubash3b
Xkr8
Rai1
Chrnb4
Cetn3
Trim23
Anks1a
Npepl1
Rgnef
Nup107
Scrib
ENSRNOT00000039186
Gja8
Pdzk1ip1
ENSRNOT00000034632
Dido1
Tex2
RGD1563065
Ldlrap1
Ptpn7
Tomm34
ENSRNOT00000000271
Maea
Slc35c1
Prnp
Nfkbia
Orai3
Ablim2
Pdgfrl
Serinc2
Pcyt1a
Dennd3
Otx2
Gcgr
RGD1305560
Mbd1
RGD1310922
Asam
Nrxn1
Mthfd1
XM_574558
C1qtnf7
Smpx
Grm7
Elk3
Dd25
Cr1l
Eif3c
Ctsh
Reep6
Pdlim1
Slc25a11
Capza3
ENSRNOT00000012868
Krtap14l
Ttyh3
Herc2
Ankrd9
Thumpd3
Mcoln2
Ube2j2
Tmem204
Dio1
Rab5b
ENSRNOT00000023451
NM_212546
Lpin3
RGD1311874
Pax7
Rasal2
Mrps5
Cgnl1
Fbp2
Nmbr
Smndc1
NM_001013979
H1f0
Folr1
Rbm7
Phlda2
Limd1
Pdss2
Rpe65
Slc43a3
Hs6st3
Plekhg1
Ereg
Mks1
Bcl10
Gata4
Tmem208
Parp1
Rnf151
Zfp384
Cmtm4
ENSRNOT00000031195
Bbs12
Ktn1
Hnrnpu
RGD1563973
Senp2
Pgk1
Myh2
Slc38a6
Cln5
Sox18
Sgms1
Agk
Dnajc5
Ngef
Tff2
Irak3
Usp14
Unc119b
Calhm2
Kdelr2
Mfap3l
Plunc
Cacng7
Cuzd1
Col1a2
Bbox1
Mrpl32
Abcd4
NM_001005898
Phemx
Ninj2
Rhbdl1
Tsc1
Ube2e3
RNS00109041
Nrep
Sgtb
Lss
Hibadh
A2bp1
Gcnt1
Alg13
Mdm2
Exosc5
Tmem24
Tm4sf5
Ncln
Ccr9
Wdr40b
Aco2
Scamp5
Hnrpll
Serpinb7
Kcnj8
Suclg1
Egfr
Ptpn6
Tekt5
Eif1ay
Carhsp1
Atg10
NM_001004221
Nlk
NM_001025141
Brms1l
Serpinb8
Dcun1d3
Htra3
Uchl5ip
Dctn5
Bnip1
Itch
Snx1
B3gat2
ENSRNOT00000017805
Flnc
RGD1311307
Pgk2
RGD1311745
Pum2
ENSRNOT00000003689
Irf8
Phf12
Gdap2
Topors
Cndp2
Acat1
Irs4
Cops5
Golph3l
Gsta3
Mphosph10
Lect2
Katna1
RGD1311678
Fgd6
Fkbp11
Slc38a11
Ankrd12
Slc16a5
Enoph1
Fmo5
Serpina12
Map6d1
Cds1
Clcn6
Cdc20
Pla2g7
Kctd1
Neurl2
Cyp2f4
ENSRNOT00000039210
Rp2h
Mybbp1a
Rfc3
Kcng3
Gcs1
ENSRNOT00000003787
Bhlhb2
Srd5a2l2
Ephb1
Rbpjl
Ctla4
Tollip
Prelp
ENSRNOT00000031748
A2m
Lamp2
Mpp6
Rnf103
Kifc3
Rhoq
Aatf
ENSRNOT00000016758
Tmem106b
Pde5a
Ufd1l
RGD1562846
Slc12a9
Sh3md4
Nckipsd
Ptprm
Itpkb
Znf291
Apold1
Cdkn2aipnl
Slc16a2
Rrs1
ENSRNOT00000034845
Mrm1
Etv5
Mbl2
Pou1f1
Vps13d
Ndc80
Galnt13
ENSRNOT00000006313
Slc31a2
Arg1
Ing5
Tmem16a
Npepps
Lactb
Slc38a3
Mc4r
Mthfd2l
Oma1
Lrpprc
Fsd1
Stx11
RNG00317784
Uba52
Ndufs1
NM_001014041
Hspb8
RGD1306839
Fam122a
Tac1
Txnl4b
Adfp
Ccdc111
Xpo5
Psmb4
Ifih1
Gpr44
ENSRNOT00000035479
ENSRNOT00000058513
Npepo
NM_199505
RNG00287250
Anp32b
Idh1
Me1
RGD1310799
Ints6
Irf4
Mcm2
Mtus1
Cd40
Asrgl1
rCT45756
Znf654
RNG00283553
Ufc1
Fam83d
Disp1
Polr2h
Ankrd54
Has3
Emd
Osap
Samd8
RGD1560691
Ms4a14
Ihh
Bnc2
Ppil3
Pccb
Trub2
Actl6a
Xylt1
Parc
Sult1b1
Pmm1
Dync2h1
Map1lc3b
ENSRNOT00000019498
Slc16a4
Thap6
Pck1
Evpl
Fam21c
Jmjd5
Bean
Ppara
Nrd1
Ppp1r9a
Mesdc1
ENSRNOT00000000438
Fli1
Ankrd49
Rnpep
Shbg
Acmsd
Ankzf1
Mtnr1b
Porcn
Cnp
Tpsb2
Npas1
Abi1
Gtl3
Hal
Chst3
Ankrd37
Rasgrf2
Mfap1a
RGD1560989
Foxp2
ENSRNOT00000018998
RGD1311186
Bbs2
Zfand2b
Fn3krp
Zeb2
Rrp1b
Ptpre
Usp18
Proz
Psmg4
Pphln1
Ywhag
Cenpl
Pla2g2f
Tm4sf4
Smpd1
Adipor2
ENSRNOT00000031530
D2hgdh
Fgl2
Cd274
Cux2
Egfl7
Lipf
Sema6c
Gadd45b
Ccnl1
Foxr1
Galnt2
Fam134a
XM_001054754
RGD1304598
Lifr
ENSRNOT00000005187
F3
Asgr2
Arhgef12
RGD1562529
Hmg20b
Farp1
Ubn1
Dmap1
ENSRNOT00000047719
Dbn1
Npas4
Dach2
Ppp1r11
Nsun6
Slc16a13
Dbt
Tmed3
Irf7
Dusp26
Mmp9
Tnpo3
Lmnb1
Tmem39b
Capn2
RGD1565983
RNG00310283
Ahnak
Entpd4
Ciapin1
Rbm19
ENSRNOT00000049857
Mars2
Ccdc42
Cdh5
Ppapdc1a
Cnpy2
Bre
Dgat1
Slitrk3
Pigr
Cln3
Helz
Prom1
Cds2
Fam45a
Abi2
Dcst2
Ptpn21
Hdac8
Bdnf
Tmem188
Pdcl
Jag1
Tnp1
Arhgef19
Ambn
LOC680477
RGD1307947
Asb13
Armcx3
CB579766
Slco3a1
RGD1562136
Mllt6
Gpr88
Gatm
RGD1560601
RGD1304868
Evl
RGD1565166
Psmc3ip
Ros1
Slc26a4
Plscr4
Olr59
Nphp4
Arid1a
ENSRNOT00000027320
Pafah2
RGD1565557
NM_001025041
Anubl1
Usp7
Kcnt1
C5ar1
Cebpz
Nfu1
Marco
Plekha5
Tbc1d5
RGD1309730
Azi2
RGD1560368
Rbbp5
Atf6
Gjb2
Poll
Rbck1
Snrk
Htr7
Lrdd
Tsta3
RGD1309995
Ccdc112
Kcnk9
Hs3st1
Slc7a7
Cdkal1
Stac2
Bmi1
RGD1562135
Rcbtb2
Hdgfl1
Rps20
Ero1lb
Atp2b1
Slc17a8
Thap1
Sec61a1
Lrrc36
RGD1308116
Rgn
Col15a1
Vac14
Phldb1
Pigh
C1qbp
Ptbp2
Uck2
Igf2r
Acox2
Sox4
Mmp28
Junb
Rexo4
Enpp2
Fgb
Tmem161b
Usp39
RGD1305823
ENSRNOT00000016167
Ifit1lb
Aipl1
RGD1311742
Aldh3a1
Afm
Hars
Taok2
Alms1
Ankrd26
RNS00105701
Dap3
Tsku
Dbndd1
Aff2
Twist1
Cd99l2
Tpst2
Gps1
Zfp219
Usp1
Rspo3
ENSRNOT00000002991
RGD1303003
ENSRNOT00000025604
Nfatc2
Tgfbi
Hrh3
Strap
Vim
Clgn
Thra
Brca2
Capn5
Nlrx1
Lepre1
NM_001008518
Rhebl1
Slc4a4
Wdr6
Nppc
Wiz
Cmtm7
Pdzk1
Cmah
Asb8
Ctsc
Psmb2
Pcf11
Robo4
Id2
Sirt1
Rgs3
Sap18
Nipsnap3a
S100a3
Psmc3
Manea
Zdhhc6
Htr2b
Ppfia2
Cdca7
Fbxo18
RGD1565052
Gnpda2
XM_001066931
Ndp
Psd
Fmo1
RGD1565033
Csrp2bp
Malt1
Il1rap
Sh3gl1
ENSRNOT00000055138
Lycat
Psma4
Cybb
RGD1566107
Efhb
Sirpa
RGD1561849
Man1a2
Nrf1
Slco1b2
Fbxw9
Zgpat
Ippk
Sh3d19
Ank2
C2cd3
Sav1
Sh3glb1
Pnoc
Ptgfr
Enpp1
Zfyve21
Nsd1
Kif6
Pex5l
RGD1566296
Nab1
Fam124a
Cend1
Xkr5
Srp54a
Smcp
RGD1359634
Rem1
Tshz1
Nr4a2
Gpm6a
Shmt2
NM_001025044
Rsad2
Tmem33
Hyal1
Pigv
Phgdhl1
Slc16a1
Rab3il1
Il22ra2
RGD1311117
Psmd14
Micalcl
Znf513
Stat6
Sap30bp
RGD1306437
Vtcn1
Tsg101
Rho
Eif4ebp1
Ppp2r5a
Slc25a16
Axl
Mmp24
Prickle1
Tmco5a
Phospho2
Serbp1
Xpnpep3
Fam180a
Gas2
Tapt1
Slc23a1
Tyw3
Rfx7
RGD1310868
Uso1
Il20rb
Zmat3
Rdh13
Guca1a
Ppp1r3b
Oaz2
Fam36a
Sez6
Morf4l2
Cald1
Nup37
Nola2
Fbxo33
Dolpp1
Glrx1
NM_001039026
Otop1
Spen
Itga3
Erc1
ENSRNOT00000028407
Mlph
Chst9
Slc8a1
Slc22a6
RGD1310262
Nqo1
NM_001017513
Stard5
RT1-Ba
Nell2
RGD1307218
Chchd6
Echdc1
Sgcz
Lias
RGD1309922
XM_001080245
Ddx17
Def8
Depdc7
Rgs2
Mab21l1
B4galnt1
Nagpa
Cacna2d4
Rapsn
Wdr41
Inpp1
Socs2
Calca
Gzma
Dcc
Lmo4
Tusc3
RGD1305158
RGD1560157
Hoxc10
Pip5k1a
Neil1
RGD1562979
Cd19
LOC362863
Ccdc126
Rph3a
Prkg2
Slc7a5
Spin2a
Pcsk5
Nptxr
Rdh10
Tceal3
Pkn1
Aarsd1
Smc6l1
Trim14
C1galt1c1
Slc39a4
Crybb1
Qrich2
P4hb
Il8rb
Rpl41
ENSRNOT00000032116
Rbm39
Pdgfra
Tmem158
Igsf1
Wdr48
Pik3c2g
Spata5
Camlg
Slc40a1
Sepp1
NM_001013964
Atp5s
RGD1561916
Kptn
Kpna3
Nfkbiz
Mvk
RGD1309676
Tnfrsf11b
Pon2
Got1
Stambp
Ctnnd1
Fetub
Timm44
XM_001061609
Ndfip2
RGD1563979
Trappc1
Abcg8
Pls3
Arsb
Slc38a1
Phf14
Stt3a
Als2cl
Tjp3
Ruvbl2
Hpcal1
Tmsb10
Fndc3a
Ifi30
Sparcl1
Abhd12
Znf710
Pa2g4
Mdga1
RGD1561852
Itih1
Numbl
Odz2
RGD1306862
Selk
Lhx5
Brwd1
Abhd10
Agl
Gbe1
Myl3
Mllt10
Col14a1
Cdh1
Cat
Reep5
Fzd5
Dyrk1a
As3mt
NM_001101005
Aebp2
Pfn2
Anapc2
Vcam1
Tsga10
Hbegf
Itpr1
Decr1
Ttc12
Igfbp7
Efhc2
Ube2q2
Slc38a4
Cdkn1a
Tec
RGD1310778
Adam7
Atpaf1
Mylk3
Timp2
Fgfr2
Cirbp
ENSRNOT00000001880
Gck
Nol10
Aph1a
Ezr
Cul5
Mad2l1
Pomp
Spc24
Apom
Keap1
Wsb2
Plin
Crhbp
XM_001060812
Cxcl9
Etnk2
ENSRNOT00000008360
Trim44
RGD1308872
Cited1
Ptch1
LOC680117
Mobp
Slc1a3
Atp6v1b2
Cubn
Prok2
Agtr1b
Grem1
Aasdhppt
Taf8
Arnt
RGD1559567
Dkk1
Psma5
Pias2
Arid4a
ENSRNOT00000036717
Abcg2
Edem1
Suv420h2
Mef2d
Fam84a
Dnahc6
NM_001013897
Nostrin
Dcbld2
Odf2l
ENSRNOT00000050834
Hpca
Lsm8
Gda
Max
Bcl6
Cldn18
Dbp
RGD1565800
Pin1
RGD1310862
NM_001024909
Crkrs
Egflam
RGD1561444
Gpld1
Apoa2
Mina
Dhrs4
Fars2
Tmem115
Runx1t1
Afp
ENSRNOT00000016493
Zfp398
NM_001109198
ENSRNOT00000010957
Mettl7a
RNG00305144
RGD1563612
Elf4
Smpd4
Mapk14
Fgf2
Ldhc
Tmem30b
Acox1
Mosc2
Rabep1
Slc26a11
Lysmd2
Asnsd1
Pde1b
Myot
Ranbp17
Tsc22d4
Obscn
RGD1307736
Zic1
Zbtb6
Tox3
Cxcl1
Cdc2
Sf3a1
Eif3s9
Atmin
Zdhhc8
Sqle
C6
Lgals1
NM_001025767
Rnf125
Preb
Elmo3
Usp31
Abcc3
Lum
Avpi1
Agpat9
Capn7
Morg1
Lyz2
Rpl39
Stap1
Grm4
Synj2
Hhex
Syngr1
Mia
Zp3
Zfp428
RGD1565967
Akirin2
Bcr
Lmf2
Lhx1
Rpl36al
Ssbp4
RGD1310769
Trim13
Prkd3
Cfp
Ssr3
NM_001025050
ENSRNOT00000024246
Atp13a4
Golt1a
Spata18
Ccl28
ENSRNOT00000005443
Lcp1
Chrnb1
Ccdc102a
Plxna4a
Nuf2
Ms4a1
Actr3
RGD1305350
Grpel1
Ccdc39
BF411299
Lrrc27
Riok2
Wfdc1
Lrrc23
Lzic
Ly75
RGD1305211
Ctf1
XM_001053785
ENSRNOT00000047734
Tmem135
RGD1566085
Park7
Twistnb
Hdlbp
Vps45
Kcnh8
Zic4
Gne
Pgm3
Mapkapk3
Gfra1
Slc30a6
Hnrnpr
Arv1
Elf2
ENSRNOT00000030600
ENSRNOT00000008576
Actr8
Ube2j1
Arntl
Pou4f1
Dcun1d1
NM_001002820
Jund
Slc46a3
Hsd17b8
Tmem110
Edn1
Gpr143
Card11
Tasp1
Adra2b
RGD1305138
Fam134c
Isg20l2
Dmbt1
Dync1h1
Fads2
Rasl10b
Rbmx
RGD1563888
Pdk1
RGD1306119
Narfl
Gast
Hpdl
Ech1
Sfrs6
Nipa1
Otud3
Epb4.1l5
Nup210l
Btbd14a
ENSRNOT00000056114
B3galtl
Rpa2
RGD1305110
Bcl2l2
Foxa2
Spaca3
Ssr2
RGD1305222
RGD1565486
Slc35f2
Slc28a2
NM_001014175
Pitpnb
Dao
Ccdc21
Pglyrp1
NM_001017493
Hadha
Upf3b
Casp8
Eef1e1
Thada
Nfyb
Grb7
Lsm10
Ropn1
Ddhd1
Nsfl1c
Mterfd2
Ppapdc1b
Chek2
Hnrnph2
Cerk
Pard3
Mafk
Hdgf
Igsf3
Polr3k
Dnahc5
Ss18
Eif2c2
Neb
ENSRNOT00000050759
Vps26a
Ndufc1
Fads3
Ipo4
Tas2r119
Fign
RGD1308958
Rad51l3
Cdc25b
Cacybp
Atg3
RGD1310269
Gpr1
Srp14
Tmco3
RGD1563325
Mrpl21
Wdr62
Podxl
RGD1308601
Col7a1
Syde1
RGD1310474
Epha8
St7l
Rtkn
Sec22b
Rnf145
RGD1308106
Fkbp8
Prdx1
RGD1559786
Ap2b1
Morn2
Adamtsl4
Nr1d2
Fkbp1b
Nbr1
Vamp4
Otc
Cntn4
Znf597
Extl2
Dgkb
Prlr
Arhgap17
XM_575456
Kcne1l
Hnmt
ENSRNOT00000018310
Ctdspl
Rufy1
Usp48
Ptk2
Pfas
Mycn
Mitf
Fam101b
Sgk1
Zswim4
Vdac2
Cs
Mreg
Lsm6
Endogl1
Pacrg
Kcnn4
Lhpp
Akap1
Prrxl1
Vash1
Adra1a
Armc5
Cyb5b
Smn1
Dll1
RGD1565641
Mlf1
ENSRNOT00000034098
Dst
Adamts1
Chad
Galntl4
Btc
Dok4
Pde4d
Stx16
Med14
Atxn7
Arsk
Dffb
LOC690538
Pcsk6
Slc25a20
Acsbg1
Bicd1
Srp68
Ablim3
RGD1311575
Pde8b
Cnfn
Pldn
Slc4a1
RGD1310371
Morn5
Tmem132d
Nucks1
Morc3
Alg1
ENSRNOT00000049222
Wdr26
F5
Isl1
Fgr
G6pc
Necab3
Zfp275
Ggt7
Zmynd10
RGD1305288
Xdh
Nedd1
Ptges2
Lgals2
Tbcel
Klhl24
Aspm
Noc4l
Ccr1
Gpn3
Ucp3
Insm2
Flvcr2
Gpx2
Tyro3
Rrp7a
Pex14
Crocc
Nt5dc1
Ogg1
Nomo1
Wnt11
Hdac3
Ptpn2
Sec14l2
Kcnq1
Dlg5
Vcan
Crx
Hook2
Synpr
Tlr2
Ninj1
Atg12
Rnf5
Chp
Arhgef6
Pid1
Il6st
Sypl
Fat
Thoc5
RGD1311345
Cipar1
Rnaseh1
Kbtbd10
Fgf13
Paqr6
Oxa1l
Inca1
Micall2
Shc1
Cntn6
Nefl
Adamts5
RGD1308139
NM_001002022
RGD1307284
Daam2
Rnf7
Frrs1
NM_001047743
Nudt19
Pwwp2b
Ext1
Sfrs16
Itfg3
Batf
Trdmt1
Pip5k1b
RGD1310660
Cdc2l5
Nmnat3
Igf2
Med13
Krt19
Zbtb20
Slc10a6
Htr6
Ptpn23
RGD1309821
Raf1
Emp3
Stx2
Mgp
Fgf23
NM_001017511
Ccnb1
Tmed1
Abcg1
Pdha2
Fank1
Bpgm
Naaladl2
Ccdc58
Ptgdrl
Tcf15
ENSRNOT00000033234
Snx11
Tardbp
RGD1565744
ENSRNOT00000025495
Cpa1
Nudt7
Cyp2e1
Papola
Alg5
Tgif1
Timm9
ENSRNOT00000059313
Dctd
Ttr
Slc2a9
RGD1305628
Plch2
Arid5a
Herpud2
Dhx37
NM_213626
RGD1309307
Hipk3
Hnf4a
Rnf126
Terf1
Il12a
Capg
Ell
Sorcs2
Ssbp1
Znf652
RGD1311756
Mcf2l
RGD1561415
Ngdn
Phkb
Pou2f3
Dpys
Msl31
Ankrd35
ENSRNOT00000026583
Itgb1bp1
Tmem81
Gemin6
Wnt7a
Exoc7
Bdh1
Suv420h1
Ugp2
Gpx3
NM_001025766
Ddr2
RGD1305469
Prim2
Sgcd
Nxt1
Krt20
Mterf
RGD1309759
Dolk
Cpeb4
Mbd4
Mbl1
Elf3
Kcnk4
Tacr2
Zfp57
Ifngr1
Trip13
Epb4.1l4a
Cask
Golga3
Fam103a1
Hapln1
Dph2
ENSRNOT00000056481
Cmbl
Azgp1
Smad1
St13
Txnrd1
Mfsd4
Trmt11
ENSRNOT00000032056
Itga6
ENSRNOT00000009585
Cetn1
Rhobtb1
ENSRNOT00000036481
NM_001024330
Trhde
RNG00215324
Dpep2
Acat2
Cdk5
Fam136a
Zfp358
Atf3
Smarca2
Fdxr
RGD1359600
Tyw1
Nr4a3
Pick1
RGD621098
Dsg1b
RGD1306215
Hbs1l
Ptprb
ST7
Bcat1
NM_001107845
Dnajb4
Smu1
Tbx1
Golga5
Ptar1
Agps
Mrps28
Tspan13
Prelid1
Chrm1
Jmjd1c
Hrpap20
RGD1560812
Aspn
Zbtb8os
Birc3
Lsr
Prss23
Sh2d1a
Tcfap4
Myadm
Serpina1
Suclg2
Rpl14
Ddx18
Clic6
Abcc2
NM_001025151
Larp6
LOC679682
Gtpbp8
Pla2g4c
Dcp1a
Il11ra1
Fam160a2
Abcf2
Nes
Ier3
ENSRNOT00000025317
Pou6f1
Mrps11
Usmg5
Pde6h
Ubtf
Nmt2
Abcb11
Irak4
Commd7
Pgbd5
Cab39l
Enc1
NM_001024287
Amn1
Banf2
Purb
Pwp1
Panx1
Ptgds
ENSRNOT00000005972
Fnta
XM_001074837
Baiap2
Hipk1
Gstt2
Fhl2
Stat3
Pxmp4
Kntc1
Chst12
Sptbn1
ENSRNOT00000034197
Pip5k3
Gss
Ier5
Spag1
Cd2bp2
Arpc5
Slc30a2
Tbx19
Gckr
Pacsin2
Bcmo1
Ston2
Hck
Rpe
Dixdc1
NM_001047876
Col3a1
Tbx21
Irx5
Lyst
Bpil3
Mst1
Abcb1
Nfic
Pla2g5
NM_001006964
Polr2j
Alkbh7
ENSRNOT00000038258
Btk
Prmt6
Mllt4
Folr2
Rnf12
Fbp1
Wfikkn2
Tnfsf14
Mthfr
Rab1
Znf598
Tfrc
Ica1l
Ppm1e
Naaa
Tnfrsf1b
Kcnh4
Clrn1
Ovol2
Mcart1
Adrm1
Kdsr
Aldh1l1
Rab17
Txnip
Fgfr1
Ribc1
RGD1559885
Mll5
Fxyd2
Mul1
Igsf11
Blcap
Rad52
Serpinb1a
Osbpl9
Spire1
Sec16b
Gng11
Znf503
Tsnax
Prg-2
Lphn3
Coch
Sftpa1
Map3k8
Kcne4
Egln3
RGD1307392
Nup155
RNS00175151
Tnnt2
Prpf38b
Slc27a2
Ptprv
Cp
Mlycd
Lasp1
Prss22
Tirap
Lyve1
Epdr1
Hsd17b2
Vamp8
Sc65
RGD1559961
Cyb561d2
Crim2
LOC691141
NM_001013932
Kng2
Dmgdh
Barx2
Itfg2
Popdc2
Mgat5
Usp45
Fgf14
Slc19a1
Hsf1
Accn4
Epb4.9
Nqo2
Fam43a
Pde4dip
Serpina10
Atg4b
Gap43
Nans
Nrip1
Ece2
Itm2b
Usp42
Atp5o
RGD1305311
Steap3
Sytl3
Eif3d
Kcnj15
Irf1
Nedd8
Slc22a18
Usp35
Lnp
Slc10a1
Btf3l4
Atp13a2
Jmjd1a
Mael
LOC680835
Deaf1
Fam128b
Dlx5
Actr6
Traf4af1
Mgst1
Bche
Sgpp2
Moap1
Rpl23
Anxa9
Ceacam3
Igf1r
Slc4a7
Nefm
Acaa2
Zfp1
Med29
Fxr1
Rad51
Lipg
RGD1309696
Rcsd1
Mov10l1
Otub2
Dysf
Zswim5
RGD1305089
Prdx5
Bud31
Als2cr2
St8sia1
NM_001003975
Aldh6a1
Rab11fip4
Cebpd
C7
Adrb2
Smad3
Psip1
Arpm1
Anxa13
Spcs1
Znf655
Slc39a1
Tmem151a
Pprc1
Krt15
Lrrc19
Prrc1
Tmsb4x
Arpp-21
Opn5
Map3k9
Pde3b
Trf
Kcnt2
Itgam
Slc7a1
Cnnm3
Crebbp
Gpsm1
Acsl4
Rhbdd2
Gtlf3b
Mybl1
Sh3yl1
Ints7
Hao1
Tomm40
Reg1a
Rcan3
RGD1309308
Pnldc1
Cep350
Tarbp2
Kif21b
Unc119
Grid2ip
Six1
Ccnd1
Hpgd
RGD1312038
Ptdss2
Eif3s6ip
Tsn
Nup205
RGD735065
Dpp3
Sirt5
Zfp263
Tbrg4
Cybasc3
Dpp8
RGD1560433
Igfbp5
Lsamp
RGD1563342
Eps8l1
Rhbdd1
Ptges
Brd9
Actr1a
Col27a1
RGD1561238
Sh3bp4
Zdhhc2
Syt4
Efcab2
Cd82
Bckdhb
Thrb
Mcam
Msx2
Wdr42a
Tra1
Cdk6
Atp6v1d
Wdr43
Ppil4
Prrt3
Trim9
Med15
Cep250
Hnrph1
Surf6
Lage3
Gtf3c2
St3gal2
Prkag1
Ramp1
Phf5a
Ipmk
Dhx9
Igsf10
Ednrb
Arhgap22
Asb6
Irf5
Pappa
Snf1lk
Crybb2
Zc3h6
RGD1309748
Psmd5
Galnt1
Cpsf1
Ebp
Cd79b
Atp6v1g3
Zmym4
Pex3
Tmem214
Tgfbr2
Ighmbp2
Cir
Armet
Capn6
Hnrnpk
Ppig
Hoxb6
NM_001025060
Spg3a
Mpg
Gnai3
Pigp
ENSRNOT00000060262
Mylk
Slc2a12
S100a10
Zbtb7a
Cxxc4
Rab27a
Zcrb1
Npvf
Nol1
Tmem50b
Sptbn2
Slc23a3
Polrmt
Cd5l
Crot
Pten
Spry2
Txn1
Fam83e
Nr0b2
Cebpg
Syngap1
Spag4
Prodh2
Hps1
Ltb4r
Vav2
NM_001007632
Tprkb
ENSRNOT00000021284
Tubb2b
Kcna2
Rasgrp4
Serpina6
Kif12
Fam78a
Tmem136
Cbx2
Qsox1
Tns1
Nfe2
Nfx1
RGD1563440
Enpp6
Pak2
NM_012725
Tmem165
Grhl3
Serinc1
Igfals
Unc84b
Mcph1
Pola1
Ctsz
Ier2
Gria2
Btbd16
Insig1
Harbi1
Smarcad1
Cxcr7
RGD1561034
RGD1303117
Ccdc104
Rgma
Ogt
Smek2
Immt
Kifap3
Lrig1
Luc7l2
Pfn3
RGD1309870
Grhl1
Cml1
Clmn
Elovl6
Dynll2
Lphn1
Mrpl30
Yt521
Sox17
Serpine1
ENSRNOT00000059511
Sla
Myo5b
Uxs1
RGD1561795
RGD1561796
Actr5
Mdh1
Pcgf1
Letm1
RGD1310475
Phc3
Det1
Psma7
Ddx5
Itga2
Ptprj
Nupl2
Fhdc1
Arhgap24
Wdr47
Saps3
Map3k2
Ube2d3
Adamtsl2
Eefsec
A1cf
Atg16l1
Esr1
Lysmd3
Fgfrl1
Rfc4
Cacna1i
Adhfe1
Gys1
Wdr4
Zhx3
Slc16a6
Klhl23
RNG00285167
Ndst1
Fdft1
Scgn
Mamdc2
Plg
Smap2
F8a
Xpa
Pecr
ENSRNOT00000009128
Rraga
NM_001003958
Fat3
RGD1309735
Nr1i3
Steap2
Pdlim2
RGD1305269
Lrrfip1
Acadl
Col17a1
Trim35
Synpo2
RGD1563349
Mxd3
Ucp1
Nf2
ENSRNOT00000022373
RNG00212721
Phlda3
Cbfb
Slc5a6
Scnn1b
ENSRNOT00000030016
Dnajc21
Khk
Slc30a7
Uap1
Pqbp1
Ankfy1
Gpr27
Pitpnm2
RGD1564308
Yeats4
Cdkn1c
Abca1
Cttnbp2nl
Tmigd1
Mcfd2
Dab2ip
Acaa1
Stx7
Galt
Kirrel
Snx25
Cugbp1
Mcoln3
Slc22a7
Niban
Mbtps1
Mrpl22
Abcc6
Jup
ENSRNOT00000036931
Jun
NM_001034994
Mllt3
Fbxl17
Med31
RNG00204396
RGD1309634
Syt12
Cd200r1
Syk
Faim
Stx4a
Ptgs2
Senp3
Ppp2r1b
Plod1
Map3k7ip2
Tmem222
Pik3c3
Slco2a1
ENSRNOT00000017592
Ift20
Slc15a4
Ccl19
Pscd2
Gpr125
Dpagt1
Grb10
Lrrfip2
Spon2
Pmf1
ENSRNOT00000057655
Fads1
Nat2
NM_001007673
Cdo1
Stxbp1
Scand1
Cyb561
Lrmp
Dnm3
Pcyox1
NM_001002829
Ankrd60
Abl2
Arhgef11
Chka
Ryr3
NM_001047859
H13
Vps35
Rab21
LOC689322
Rbm5
Fgd3
Neurog3
Map1lc3a
Angptl2
Il1b
Wars2
Dnajb11
Ugdh
Bzrap1
Urm1
Maf
Rps27
Eif4ebp2
Cyp17a1
Cd164
Txnl1
Kcnj13
St14
NM_133554
Aof2
Bin1
Rgs10
Snai2
Hypk
Ext2
Akp3
Dnajc18
Fabp2
Pcdha4
Pole4
Scarb1
Svop
Vil1
Smg7
Creb3l2
Mtnr1a
Atp4b
RGD1308147
Spdya
Fbxo17
Tnnc1
Rabggtb
RNG00202198
Aldh1a1
Dusp8
Ivns1abp
Rpap3
Pla2g2e
Spata6
Itgax
Ddit3
Prss21
Wdr19
ENSRNOT00000047105
Egf
Dusp16
ENSRNOT00000060471
Vapa
Gde1
Dcp1b
Syt7
RGD1303066
Rtl1
Si
Ptprn
NM_139194
Laptm5
Decr2
Ctnnbl1
Vrk2
Myct1
Col4a5
Chac2
Hn1l
Rdh11
Avil
Vsnl1
Tex261
Nfkbie
Indo
Smg5
Tmed4
Eepd1
RGD1306783
Rbm45
Ccny
Fkbp2
Mib1
Lmo1
Dis3l2
Pptc7
Ptp4a3
Gpt
Tnfrsf4
Grik1
Usp38
Capn12
Zfp828
Slc26a1
Itgad
Hyou1
Slc22a14
Sall2
Atp7a
Ift81
Kcnab2
RGD1310257
Hrbl
BC061963
Mmp16
Tpr
Spsb2
RGD1305844
ENSRNOT00000036383
Yaf2
Mxi1
Znf575
Mrpl17
Dnah7
RGD1308257
Aip
Mobkl2a
Tagln
Rfng
Atp4a
Fbxl20
Pdk4
Rab4b
ENSRNOT00000007003
Oprs1
Sele
Elfn2
Slc43a1
Vamp3
Tomm70a
Zbtb33
RGD1306271
Drg1
Adck5
Slc11a2
Iars
Scn2b
Scml4
RGD1561176
Kcnd3
Ripk5
Actg2
Nmi
Arfrp1
Srrm1
Rps6kl1
Memo1
Sars
ENSRNOT00000032719
Lbp
ENSRNOT00000016100
Zrsr2
Runx1
Prnd
Cd247
Pscd3
Ssr1
Mpdz
mrpl11
Hnrnpab
Slc17a2
RGD1305609
Neo1
Ddit4
Psrc2
Gpx4
Syce2
Lrp4
Nit1
RGD1311910
L1cam
Arhgef7
Acad9
Olig3
Etv2
Cct6a
RNS00014189
RGD1563056
Slc41a2
Bmp6
Wdr46
Dars
Nek4
Dhx30
B4galt1
Zfp161
NM_001004204
Odf3
Efna1
Wdhd1
Rbp1
Snap25
RGD1307722
Pus3
Atp8b1
Lamb3
Zdbf2
ENSRNOT00000013197
Tmem82
Nfil3
Matn4
Prss16
ENSRNOT00000034180
Fam132a
Pofut2
Chd1l
Nol5a
RGD1562899
Nup210
Tob2
NM_001109284
Lipa
ENSRNOT00000006281
Gins1
Nfkb2
Wdr70
Polr3c
Galnt10
ENSRNOT00000015806
Vgll2
Atp12a
NM_001033899
Vwf
Rbp2
ENSRNOT00000010246
Phf1
Alas1
Ell3
Gabre
Lass1
Gtsf1
Las1l
Hcrtr1
RGD1561517
Slit2
Hace1
Ccdc23
Cdc42ep2
Cnot4
Pcsk2
Sh3kbp1
Znf498
Nr5a2
Ankrd52
Gpr3
Snrpb2
Mrps9
Slc2a13
Pigg
Map3k7ip1
Nek6
Bhmt
Rbpsuh
Trp53
Vps13a
Etv4
Rhbdf2
Snip1
Taf1
Rprm
RGD1309534
Adcy1
Kif18a
RGD1305713
Adcy7
Klf9
Nisch
Slc25a13
Tusc2
Cpeb3
Thnsl1
RGD1309540
Lag3
Scin
Rgl2
Foxp4
Glce
Cdc42ep3
Eya2
Epc1
Nipsnap1
DQ157696
Iapp
Park2
Reps2
RGD1308333
Serpina5
Hibch
Slc6a2
Armc2
Aloxe3
Tada1l
Hdac4
Epo
Traf4
Rb1cc1
Ctnnal1
ENSRNOT00000023354
Shf
Zfp36l1
Cd3g
Ivd
Fam53a
Asb2
Pcgf3
ENSRNOT00000030558
Bid
Sfpi1
Gpr137
Qdpr
Ccdc93
Olr1
Slc24a4
Aldh7a1
Myg1
Xk
Ptprc
Il11
Tnfaip2
Sestd1
Plcg2
Clec4f
Fbxo30
Gtf3c5
Pik3r1
Plod3
Sulf2
Wwp2
Lmbr1
NM_001025769
Rad50
Strbp
RGD1309621
Rell2
Ddx20
Dusp5
Pde10a
Ormdl3
Tnfsf13b
Car2
Mak10
Elf1
Gabpb1
Glg1
Npap60
Bcar3
Akap6
RGD1310061
Adamtsl5
Flt3
ENSRNOT00000032112
Alpk1
Ndufb4
RGD1305869
Ace
Cx3cl1
Metapl1
Usp2
Cldn14
Serpinb3a
Gab1
Rapgefl1
Acp5
Xrn2
Crat
Ftcd
Zhx1
Dynlrb2
Chmp1b
LOC690752
Mpzl2
Trp53i13
RNS00109418
RNG00333504
Cish
Fastk
Hif1a
Hint2
Aox1
Cyp27a1
Rgs4
Cdk5rap1
Man1a
Sfrs12ip1
Helb
RGD1563556
Adprh
RGD1566099
Akt1
Smad9
Nt5c3
Lypla1
Mdh2
Zc3h7b
Sfxn3
Lins2
Abtb2
RGD1309747
G3bp1
Prkcdbp
Kcnq2
Gas7
Aacs
Exoc2
Gja5
RGD1566239
Tpd52
Stxbp2
Olfml2b
ENSRNOT00000001051
Cdw92
Arf4
Thex1
Madd
Mare
Rnf181
Gldc
Dyt1
Kcnk16
St18
Atp5g2
Snd1
Inha
Gdf6
RGD1309979
Tmem154
RGD1563853
Csrp2
Lmnb2
Fam73b
RGD1307443
Gata3
LOC690945
Aqp11
Hspa14
Parvb
Col4a4
RGD1566405
Fance
Ltk
Abr
Rbbp9
Tkt
Crem
Cxcl12
Crnkl1
Fbxl5
Nrp1
Cenpm
Zw10
Plp2
Calm3
Mrfap1
Peci
Pnlip
Cxcl14
Casp1
Adk
Pla1a
Cacna1d
Kif18b
Ccdc46
Leprotl1
Thbs2
Fabp1
Rrp9
Cysltr1
Hhatl
Agtrap
Amotl2
Rdx
Cd9
Cd163
Ermp1
Ppp2r3a
Nyx
Bcas2
Pex11a
Cyp4v3
Sash3
Chrna6
Kcna5
Raver2
NM_001001801
Prrg1
Snx6
Polr3h
Commd10
Tmem103
Arhgap5
Lrrc59
Sumf1
Ptprg
Ubap2
Anks3
Itgb2
Bcl9l
Mtmr2
ENSRNOT00000055732
Cyp2u1
RGD1562590
Hectd2
Il1r2
LOC689959
Efnb1
XM_001075557
Epha4
Cacna1g
Wwox
Syt8
Tgfb3
BC129114
Fastkd1
Slc9a3
Rfx3
Ddx42
RGD1308261
Ddx3x
Mmp23
Rph3al
ENSRNOT00000012744
Sfxn5
Inhba
Tmem5
Sp7
Faf2
Cd34
Dad1
Sytl4
Reg3g
RGD1306816
Gpx6
Slc22a9
Nthl1
Rnf43
Sort1
Galr2
Eif2s3x
Zswim6
Gbf1
Pmepa1
Rnf208
Npr1
Mkks
RGD1561205
Insig2
Polr1e
Znf821
Grk4
Fbxo28
NM_001037772
Myod1
H2-Oa
Bat3
Phc2
Rab18
Acpp
Nlrc4
Adck1
Sprr1b
Napsa
Rab8a
Gdnf
Mobkl2b
Magi3
rCG_35109
702051579T1
Rbmx2
Lgals3
Ar
Dab2
Gpatc2
Trim72
Trp53bp2
Nptn
Acbd3
Mak
Vdr
Slc39a6
Hlx
NM_001025033
Mllt1
Rnf8
Rgs5
Sec23ip
Fgfr4
Crbn
Twf1
Nubpl
Cox7a2
Senp7
Gnb2
RGD1309578
Qprt
Zdhhc12
Nuak2
Zcchc9
Ptpdc1
Afap1
Bckdk
Tmprss2
Samsn1
NM_001007020
Slc25a29
Pla2g10
Cyp7b1
Atp2c2
Matn2
Cog3
Il1a
Slc6a15
Il18bp
Rhbdf1
Tph2
ENSRNOT00000022136
RGD1311269
Htr2c
NM_001002807
Zcwpw1
Kcnma1
RGD1308432
Eif3s10
Arl13b
Pstpip2
Abcc9
Dnajb14
Tnmd
Cep110
Glt8d1
Ttc7b
Gzmb
Rabl3
Ushbp1
Hmgb2
RGD1563108
Id1
Cep68
Sytl2
Tnfsf11
Bdh2
Tdrkh
Sfrs18
Uimc1
Jub
Sgca
Lmbrd1
ENSRNOT00000022539
RNG00207641
NM_001033999
Rnf139
Rgs1
ENSRNOT00000001943
Cnot10
Pgam5
Ptgr1
Swap70
Tpcn2
Dus2l
Fgd2
Bbs4
Sardh
Alpk2
Olfml1
Ubl3
Fastkd3
Nsun4
RGD1307844
RGD1311564
Rpl5
Stat5b
Zfp260
Tmem209
Fam54b
RGD1306107
Stard6
Camsap1
Rtcd1
RNG00252390
NM_001108951
Fancc
Taf7
Padi2
Guf1
Ghdc
Kpna2
Ahsg
Plac8
Sipa1l2
Nfe2l2
Hormad1
Thoc6
Tbx4
Sap130
Brd4
Slc25a26
Dedd
Tcerg1
Mrc2
Lipc
Arf4l
Tcf12
Lancl1
RNG00286726
Ramp2
Timp1
Nedd9
Pdzrn4
Bcap29
Trim59
Bbx
Dusp4
Fth1
Yy1
Esf1
Thbd
Plk2
Acbd4
Gmcl1
N4bp2l1
Nola1
Nptx2
Sema6b
Ttll6
Sec11a
Selplg
Trps1
ENSRNOT00000010789
Degs2
Tas1r3
Dhx33
Slc16a7
ENSRNOT00000022846
Ccdc22
Nrp2
Tssk2
Lin7c
Adck4
Tpk1
Il2
RGD1311456
Sf3a3
P4ha1
RGD1311703
Scn1b
RGD1565283
Ttc9
Grb14
RGD1561817
Zfp410
Cbln2
Cap1
Vwa5a
BC103651
Reln
Id3
Prmt3
Cnih4
P2ry6
BC086519
Ccbl1
Slc39a9
Vill
Spon1
Anapc4
Tle4
Dapk3
Pno1
Gpr149
Tgfb2
Clcc1
RGD1309108
Siae
Grp
ENSRNOT00000038579
Pfdn6
Abcg5
Dars2
Snx27
Mrpl48
XM_001057688
Lrrc42
Arl6ip4
Gc
Pm20d1
Upp1
Thoc1
Smad6
Caprin1
Loxl1
Trim63
Serf2
Kcnab1
Smpd3
F2rl1
Rnf215
Pcolce
Hddc3
RGD1307648
Slc5a3
Wipf2
Pde1a
Chmp1a
Olfm1
Pdha1
L3mbtl
Cops3
Tagap
Adi1
Tprg1
Smug1
Ccdc76
Rftn1
Amdhd2
Tmem101
Ezh2
Rxrg
Sfpq
N4bp2l2
Ptdss1
Sult4a1
Sfrs5
Mlxip
Kazald1
Tpst1
Gabrg1
Ctsb
RGD1304621
Ncapd2
Ncdn
Parva
LOC689748
Car3
Cpa3
Gabra3
Itih3
Dlg2
Ankrd17
Cldn10
Chd1
Rgs17
Rnf17
Eif5
Casp2
Tspan8
Plekho1
Mast2
Me3
Il10ra
Shkbp1
Fgf7
Tspan11
RGD1305081
Gper
Epha3
Slmap
Aass
Pdzrn3
Mettl10
Polr2d
Prdm9
Ttc7
Trim71
Map7d2
Irx3
Mmachc
Ghr
RGD1303232
Slc20a2
Slc45a3
Phldb3
Ppp1r7
Atxn7l1
Rbm3
Tnfrsf1a
Apaf1
Amt
Fsip1
Snrp70
Phlpb
Pim1
Glt8d2
Psme1
Slc12a3
RGD1307937
Tfb1m
Gsn
Pam
RGD1359460
Spg21
Trnt1
Hgf
Galm
Vstm2b
Phf17
Ypel5
Pola2
Trim37
Lsg1
Spint1
RNS00124024
RGD1562860
Lpar1
Cldn5
Kti12
Fbln7
NM_001109676
Ppil1
Stat1
Pitx2
Tm7sf3
Smtnl1
Mall
Taf7l
Actl7a
Zfp276
Kdr
Rcl1
Parp9
Jak3
Pigx
Ppa1
Rerg
Nckap1l
Fmnl1
Il1rapl2
Cpvl
Masp2
RGD1311612
Dnajc22
Fam118a
Mrps12
Pik3ip1
Tmem220
Sel1l
Slc23a2
RNG00217612
Slc3a2
Nrarp
Cnga1
Trdn
RGD1305898
Akr1cl2
Nrg1
Gclm
Zfp426
NM_001044228
Ghrl
Oat
Psat1
Scgb1c1
RGD1307537
Zfml
App
Pdc
Bms1
Tra2a
Idh3a
Oxt
Ngfr
Ttc37
Olfml3
Mpp5
Asah3l
Fam155a
Gabarapl1
Ubd
Fam82b
Znf592
Pdlim3
Atp6v1f
Tnks
Cdk10
Apex1
Tmem38b
Fgd5
Bace1
Bcl11a
Derl1
Fam58b
ENSRNOT00000018407
Metap2
Ict1
Pkd2
Tmed7
Scrn2
Rbm6
Spats1
Slc3a1
Susd4
Acaca
NM_001106882
Amigo1
Rnf19a
RGD1307789
Car11
Pmp22
Zbed3
ENSRNOT00000032376
Rad9b
Scn4b
Cenpe
Socs5
P2ry14
Timm17b
ENSRNOT00000059004
Slc12a2
Centb1
ENSRNOT00000029274
Abba-1
Crtc2
Hes2
Spp1
Srbd1
Lrp5
Traf3ip3
Stat4
Tsnaxip1
Akr1a1
Klhl5
Fam173a
Cst6
Zdhhc14
Fgd4
Adamdec1
Morn4
Otud1
Cttnbp2
Pard6g
Pla2g12b
Pigq
Clk3
Stk4
Cdc25a
Hemk1
Cpne2
Lkap
Rsf1
Xrcc4
Ewsr1
Fam70b
ENSRNOT00000003369
Neil3
Scyl1bp1
Erap1
Sox21
Nupr1
ENSRNOT00000027092
Wtip
Cbx1
Zfpm2
Abat
RGD1561162
Il1r1
RNG00258048
Nxt2
Slc12a1
Adam11
Tulp2
Rnf19b
Rreb1
Pnpo
Axud1
Apbb1ip
Pex11g
Centa1
Opa1
Golph3
NM_001002808
Tacstd1
Map2k6
Ccdc14
Trpc6
Cdc37
Osbpl2
Mrpl27
Egln2
Rmnd5b
Dusp6
Cuedc2
Galnac4s-6st
Slit1
Tmem140
Qtrt1
Kctd6
Drd2
Scara3
Rnf149
Gsr
Dgki
NM_001044282
Ankle2
Pdlim7
Epm2a
P2ry12
Myst2
Pde12
Slc22a17
RNG00264696
Gpr128
Rnf31
Cyp26b1
RGD1306228
Map7
Ufsp2
ENSRNOT00000000588
Prkra
Acsl6
NM_001007746
Klc1
Dgkz
Adarb1
RNG00335989
Zadh1
Fmod
Rab7a
Fam96b
Ttll12
Gosr2
NM_001037187
Siah1a
Dpp4
NM_001034959
Slc16a10
RGD1309482
Tufm
Krt8
Exosc7
Ppgb
Znf507
Tpsg1
Rnf138
Bub1b
Clip4
Rgl3
Dazap1
Tgfbr3
Fam114a1
Mrpl18
Gpm6b
Mrpl46
Bmp2
Ndufv1
Tenc1
Map2k1
Cenpf
Slc7a13
Arhgap1
Tln1
RGD1564074
Ccdc34
Tmem97
Adar
Arfgef2
Gata6
Pink1
Lrrk2
Arrdc4
Ddt
Rabac1
Morc2
Plau
Fosl2
Pwp2
Zfp217
Rnf167
Htr2a
Olr1385
Col12a1
Ift80
Fam46b
Rnft1
Rpo1-4
Ttc1
Rbm17
Hmox1
Pdzd8
Lrrc48
Jph2
RGD1311362
RGD1307524
Ino80c
Blzf1
Odc1
Tor2a
Ddost
Pck2
Trib1
Freq
Nampt
RGD1560943
Aldh2
Sh3rf2
Pdpk1
Mrpl12
Tchp
Hspa2
Csnk2b
Pdk2
Gaa
Rgs19
Ascl1
Slc35d1
Fibp
Fgl1
Dhtkd1
Kars
Aspa
Slco4a1
Dbr1
Arpc4
Heatr3
Begain
Stim2
Tcof1
Slc1a7_predicted
Hpse2
Mrps10
Esco1
Avpr2
Ndufs4
Dclre1b
Llgl2
Gucy2c
Rpo1-2
Aqp1
Kcnb1
Slc37a4
Spock1
Spata2
Zmynd11
Gtf2a2
Ebf2
Hmgcs1
Tmem44
Spata1
Pgp
Emcn
Rab36
RGD1307882
B4galt5
Eed
Ptpn13
BC100087
Fer1l3
Wdr13
Nefh
RGD1308584
RGD1308523
Nsg1
Glipr2
Smarca1
RNG00217335
Slc44a3
RGD1309926
Msh5
Pax8
Gp5
Nfia
Jtv1
Slc12a4
Mslnl
Ostalpha
Slitrk5
March2
Sgsm3
Pex6
Mrpl1
NM_001014115
Sepw1
Tcfap2c
NM_001030054
Sspn
Ptpn5
Ptger3
Tmem85
Ppap2c
Ppp1r14c
Slc10a7
Ggcx
Grsf1
Ch25h
Glra1
RGD1562533
Serp1
Atp6v1h
Adad1
RGD735112
Psph
NM_001044289
Rad23b
Gabrb2
Scyl2
Fdps
St3gal6
Emx1
Acad11
Tnks1bp1
Padi4
Setd2
Crtc3
Nin
Usp33
Txndc1
Zfand5
RGD1560011
Rchy1
Ostf1
Cops2
Gnai2
Kcnc2
Sema3g
Uros
Nek9
RGD1310753
ENSRNOT00000029226
Tacc1
RGD1306402
Trmt6
Rnf2
Arcn1
Myo7a
Cpox
Saps1
Dnajb6
Dok2
Pfkp
Prkar1b
RGD1563532
Add3
Sema7a
RGD1310427
Atp1b1
Nlgn1
Pde6a
Ifrd1
Abcd3
Ubqln1
Ube4a
Slc37a1
Peli1
Gjd2
Rps15
Rer1
RNG00287297
Pcyt1b
Csf1
Zfp36
Pkp2
RGD1309085
Sae1
Cps1
Sdc1
Trerf1
Pdgfa
Tubg1
Cckbr
Clcn3
Med17
Nol5
NM_001013187
Ptgs1
Otud7a
Lect1
Pip4k2b
Acacb
Serpinb6a
Hook1
P2rx7
Ppp1r1a
Med27
Tpmt
Ubxn6
Zc3hc1
RGD1306809
Grip1
Pdzd4
Clk2
Slc27a1
Stch
Gnal
Mgat4b
Mfsd2
Lrrn3
Crim1
Art5
Pop1
Galr3
Ppp2r2b
Sh2b2
Actrt2
St8sia3
Kctd15
Hif3a
Apobec2
NM_001007728
Csde1
Zcchc17
Setd6
Ccdc37
Ltbp1
Nde1
Ublcp1
Zdhhc5
Parp6
Ppp1r10
Lrrk1
Timp3
Tmem185b
Ube2d1
Sycp2
Rdm1
RGD1311433
Lincr
RGD1565616
Flot1
Rtf1
Hsd17b11
Slc13a2
Trp63
Syn2
Cep57
Robo1
Dgka
ENSRNOT00000006249
RGD1564950
Sftpc
Cyp51
Exosc8
RGD1306286
Atp8b4
ENSRNOT00000009779
Cblc
LOC689176
Mc2r
Hrasls3
RGD1559896
Atp1a3
Smarca4
Marcks
ENSRNOT00000055544
RGD1307749
Col6a2
AB262979
Efhd1
Dhrs7c
Arl3
Sc4mol
Gpatch4
Depdc6
Cct3
Atp6v0b
Msrb2
Gadd45a
Akap3
Pak1ip1
Foxj3
RGD1563680
Kcna1
Fbxl6
Map4k4
RGD1565362_predicted
P2ry2
Btbd7
Guk1
Pkia
Gys2
Vipr2
Snapc3
Elmo2
RGD1564982
Tshr
Plxna2
FAM3B
Lrrc51
Mfn1
Ankrd16
Oxnad1
Xpo6
Omd
Grm2
Slc39a8
Scnn1a
Gja1
Ube4b
Ptch2
Supt3h
Nap1l1
RGD1309492
Nbn
Tdrd9
Fbxw8
Sod2
Pmpcb
ENSRNOT00000046920
Strn3
Trak2
Dcps
RNG00310050
Uhrf1bp1l
Smc1a
Vegfa
Etfdh
RGD1565840
Fstl1
Tcte1
Creb1
Nrsn2
Daglb
NM_001007624
Prkcq
Murc
RNG00202049
Rapgef2
Slc39a10_predicted
Fzd8
Tmbim1
Smpd2
Als2cr4
Wsb1
Rit2
Sipa1l3
Cacng6
Lrrc10
Npr2
Tbx5
Pqlc1
B4galnt4
Gnb3
Zfhx4
Fcgr3a
ENSRNOT00000033969
ENSRNOT00000036791
Xrcc6bp1
Arid4b
Zc3h12a
Eif4h
704326571J1
Lrrc28
Lass6
Tcea1
Piwil4
NM_001025065
Tmcc2
Fbxw5
Incenp
Pah
Rimbp2
RGD1304810
Stau2
Atp2a2
Telo2
Pdk3
Epsti1
Med28
Unc5b
Zfand3
Kcnmb2
Cwc15
NM_001002818
Nt5m
Chrdl1
Tada2b
Gria1
Ctgf
Gabra5
Mid1ip1
LOC688717
Gpr64
Sec3l1
RGD1311463
Ttll10
Cav3
RGD1565232
Tmem175
RGD1311563
Ncoa5
Fut7
Arhgap10
Zufsp
Tcam1
Ccdc148
Canx
Abcc5
Itgb8
Rgsl2h
Aldh3a2
Sdha
Tmem184b
Apba2
RGD1308385
Unc13b
B3gat1
Hmgcl
Ap3m2
Mrps15
Bloc1s2
Dhx8
Nr4a1
Casp9
Aggf1
RNG00276554
Ctsk
Nudt6
Tbce
Vps18
Kremen1
Hnrnpul2
Sqstm1
RGD1311526
Gramd1a
Rhob
March11
Trip12
Prcp
Tulp4
Dlat
Ap4s1
Prmt7
Ikzf2
NM_001025063
Rora
Ndrg2
Fut4
ENSRNOT00000006266
Itln1
Col23a1
Fkbp9
NM_001037783
Aif1
Crym
Tom1l2
Ganab
Ubl5
Ctsl1
Heph
Selo
Pacs1
Papss2
Nkd2
RGD1560854
Scn2a1
Kin
Gcdh
Lhx2
RGD1307390
Cbx6
Pyroxd1
Rpusd1
Ephx2
Ube2a
Slc27a5
AI548332
Cebpe
Kdelr3
RGD1308215
Pqlc3
Eno3
Pdia3
Bcan
Sbno1
Pex10
Adcy5
Aga
Cd1d1
Slc25a21
ENSRNOT00000020027
Sels
RGD1303130
RGD1311648
Rnf182
Fam49a
Sesn3
Mrpl43
Aasdh
Pcdha3
Gtpbp6
Iars2
Pbld
Clec12b
Fabp4
Hmga2
Npal1
Rab7l1
Sdhb
Dsc3
Serpinb11
Abi3
Lmbr1l
Acvr2a
ENSRNOT00000041624
Rps2
Rrp15
Prkaa1
RGD1562018
Chi3l1
Pscdbp
RGD1562747
Rab8b
Atrn
P76
Ccdc113
Pgpep1
Atp10d
RGD1308009
Odf1
Ndufa7
Wnt2
Akna
Paip2
Gli2
Abca2
Shd
Synj1
Cpz
Pxmp2
Psmb5
Stoml2
Rab38
Cep70
Gmpr2
RGD1305534
Elmo1
Etnk1
Upb1
Rbks
Dopey2
Csnk1e
Mogat2
RGD1307682
Bbs5
RGD1309077
Ddx50
Slc30a5
Gpr22
Cdk5rap2
RGD1561425
Asb12
Dnajb3
Fbxo3
Frmpd4
RGD1563945
Dgat2
Slc2a4
Apeh
Accn2
Mras
Cbl
Maf1
Slc35e2
Sepx1
Ttc13
Hdac11
Crtac1
Errfi1
Fbxo36
Hk3
Coq5
Tfpi
Tmem57
Psmc6
Calr
Ap4e1
Zfp191
Pgm1
Afg3l2
Lig4
Exo1
Bhmt2
Rxfp1
Fn1
Zfp36l2
Stx8
Fam5c
Acadsb
Ccl12
Frmd4b
Irs1
Rin3
Zfyve19
Frap1
Slc13a5
Gpr176
Ttc23
Sbk1
Ap1b1
Isl2
Slamf8
Wnt5a
RGD1307279
Srebf2
Tap2
Syne2
Runx3
Was
NM_022271
Haao
Wdr63
Bmp1
Mboat2
Mrps34
Gprin2
Prkar2a
RGD1311066
Anxa10
Cnot6l
Snai1
Bcar1
St5
Tnrc6b
Ptpn1
Coq6
Apba1
Katnb1
Plek2
RGD1307493
Svil
Alkbh4
Tmc5
Chrm3
Ndel1
Sec24b
Ptprd
Pnpla5
Prdm15
Cyp2d4v1
Bfar
Slc22a2
Odf3l1
Slc9a3r2
Tmem176a
Bace2
Zdhhc3
Pcaf
AY724520
Slc47a1
RGD1308517
Klhdc9
Polg2
Tsc2
Trhr
Ficd
Irak1
RGD1561983
ENSRNOT00000034908
Creb3l3
NM_001014060
Il2rg
Tysnd1
Scly
Sos1
Abce1
ENSRNOT00000036803
RGD1562502
Gna12
Six3
Nsdhl
Fut8
RGD1311558
Meox2
Taf9b
LOC688600
Qrsl1
Bard1
Igsf6
Efr3a
Ipo13
Il15
Ppp1r14a
Mucdhl
Pkm2
Hmox2
Lrig3
Gnmt
Mefv
Nubp2
Col10a1
Kcne3
Pml
Phf20l1
Scamp4
Snapc1
Tmem39a
Jmjd8
Tspan7
RGD1562552
Zdhhc20
Rnf34
Mier1
Tssc1
Asb9
Creld2
Chga
Kank4
Slc15a1
Arih1
Tnip2
Adcy6
Kynu
Stard13
Rtel1
Map3k14
Hnf4g
Psmb9
Gpr177
XM_001081779
Dock5
Stat2
Ttc29
Phlda1
Snx7
Lnpep
Acsm3
Pigm
Abhd14a
Tinf2
Glipr1
Ap2m1
Vsig2
Bad
RGD1311783
Kcns3
Adamts9
Fbxl7
Cblb
Thpo
Nid67
Chac1
Bai1
Tppp3
Slc43a2
Fignl2
Vcl
Pi4ka
Cacng8
RNS00085736
Tm9sf1
Fbxo15
Brf2
Ppap2b
Spire2
Fam8a1
Egr4
Ssrp1
Gspt1
RNG00313198
RGD1565498
Cartpt
Dab1
Plxnb1
Adam18
Obsl1
RGD1561537
Pcdh8
Mrps18a
Zbtb25
Foxd3
Egr2
XM_001066790
Rbm38
RGD1309310
Chdh
Ccpg1
Adam28
Ppp2r1a
RGD1561067
Tep1
RGD1309414
Vps4b
NM_001037794
Sephs2
NM_001081958
Zbtb45
RGD1307119
Rbp4
Cd37
Elovl2
Nasp
Rpl22
Plcl1
Rap1b
Cyb561d1
Srd5a3
RGD1359378
Rufy3
Hla-dmb
ENSRNOT00000001466
Osbp2
Cldn3
Rab27b
Unc45b
Cryzl1
Snhg8
RGD1306091
Lrrtm2
Ercc6l
Nars
Dnajb1
Snx18
Mpv17l
ENSRNOT00000056882
Ppp3cc
Zfyve16
Prr7
Fbxo22
P2rx6
Bcl2l14
Ap3m1
Chst2
Mbnl3
Trp53i11
RGD1564048
Argbp2
Polg
Patl1
Phyh
Vipr1
Limk1
Nfasc
Rev1
Apoh
Gsdmc1
Zfp167
Erc2
Smarcd2
Atoh8
Arid1b
Kifc1
Ehmt1
RNG00298781
Dazap2
Mrps30
Gsdma1
Rab10
Trib3
Nfib
Cpd
XM_001057305
Tppp2
Gpnmb
Jmjd2c
Centd1
Ldha
Ndrg4
Sec61b
RGD1307325
Sox12
Frk
Gas6
Pigw
RGD1308134
Dnajb5
Med1
Rfesd
RNG00222151
Nsun5
Cck
Ltb4r2
RGD1564695
Emp1
ENSRNOT00000020762
Tapbp
Rasd2
Abhd2
Mppe1
Dnajc7
Acly
Hook3
Add2
Stard8
Slk
Mafg
NM_001004251
Idi1
Boc
Mme
ENSRNOT00000035969
Crop
Ensa
Syp
Wrnip1
Sh2bpsm1
Ufm1
Socs1
Mybpc1
RGD1311863
Lepr
Th
Slc29a2
Mrps26
Znf672
Rassf7
Art3
Nxn
NM_199105
RNG00273267
Fkbp7
Birc7
Smad7
Coro7
Ftsj3
NM_001024906
Gabrb3
Smc5
Chrm4
ENSRNOT00000019262
Padi1
Tmed2
Ada
Asf1b
Aifm2
Timp4
Ctnnb1
Tmem177
Ptger2
Rps17
Ust
Rprd1a
Hps3
Sorcs1
Pdcd2
Zmat4
Epb4.1l2
NM_213567
Ndn
Eya3
Lrrc33
RGD1565474
Hsd3b7
Znhit3
Btg2
Nr1h2
Pias1
Tchh
Fasn
Sgpp1
Shoc2
Trpm7
Ube3a
RGD1309522
Ebf1
RGD1308093
Cotl1
ENSRNOT00000004963
Pdia6
RGD1311589
Rab3c
Runx2
Il13ra2
Cpa2
Nid2
Aqp4
Cc2d1b
Tnr
Sod1
Snx14
Cdh16
NM_001002830
Cxcl10
Phf13
Ppm1a
Tm4sf20
Icos
Lama2
Ddx27
Fezf2
Mnt
Ywhae
Deadc1
Klhdc8a
Crispld2
Myh11
Thsd1
Rbbp6
Sh3pxd2a
Oplah
RGD1305664
Ccdc43
Drd5
Cd3e
Commd8
NM_198772
Wipi1
LOC689593
Dvl3
Cdyl2
Sufu
Csnk1g3
Cnr2
Cstb
Smek1
RGD1560620
Gse1
Ccdc28a
Kcnq5l
RGD1309138
Ttc35
Galc
Snf8
Fndc3b
RGD735194
Lmcd1
Fbxo38
Ssh2
Sult1c1
Lrat
RGD1562127
Klc3
RGD1563047
LOC690470
Tbc1d2
Trim54
Btbd12
Megf9
Dek
Paqr3
Reg4
ENSRNOT00000015814
Edn2
Apoa5
Plekha3
Sphkap
RNS00091162
Eif2b1
Car9
Dact2
RGD1310351
XM_001072351
ENSRNOT00000039107
Znf622
NM_022225
Ddx49
RGD1304792
RGD1307704
Dnahc1
Ccdc32
RGD1304610
Samd9l
RGD1560286
Clk4
Adh4
Slc38a2
Prrg2
Tspan33
Gjb5
Lipt1
Tmem63a
Lsm12
Rel
Nr1h3
NM_001005552
Nfatc4
Myrip
Pmpca
Trap1
RGD1563482
Sesn1
Grit
Entpd6
BC158881
Mvp
Kbtbd2
Phf2
Gipr
Ccnk
Basp1
Pdzd2
Scn3b
Gria3
Il20ra
Fastkd2
Abp1
Timm8a1
Mon1a
Cyp1a1
ENSRNOT00000032042
Capn3
Rapgef4
Gad2
Muted
Nnat
Zfp143
Rpl22l1
Pomc
Ncoa1
Col6a1
Tmem150
Zzef1
Serpinb5
Shc2
Rims1
Vprbp
Vip
Lyzl4
RNG00296530
Ela1
Spic
Hdgfrp2
Pycr2
Def6
Tmbim4
Arpc1b
Tada3l
Rps18
Sos2
Ttc17
Lrp6
Btn1a1
Dynlrb1
Ssx2ip
Il16
Dnaja1
Rrbp1
Pdrg1
Ccnc
Serpinb2
ENSRNOT00000024237
Kcnh2
Crispld1
Ccna1
Nnmt
Hnf1b
Mrps24
RGD1306954
Mybph
Rpl27
Cdx1
Mcl1
Mapkbp1
Cenpi
Fgf1
ENSRNOT00000061551
Atp5g3
Xiap
Ireb2
Ppp1r16b
Nup54
Ubr7
NM_145675
Pcbp3
Hrc
Mecr
Trio
Coq9
Fam3c
Kcnj9
Cldn15
Ect2
Dicer1
Bhlhb9
Anxa2
Fbxl14
Pus7
RGD1304884
Trpc1
Gpr175
Zbtb22
Plrg1
Kcnip4
NM_001013986
Usp24
NM_001101018
Itgb3bp
Susd3
Sike
XM_213864
Ank1
Xpc
Slc30a1
Bfsp1
Rps6kc1
Adrb1
Eml4
RGD1565591
Phf10
Rnf187
Tmlhe
NM_001009675
Klhl25
Upf2
Pcp4l1
Pcbp2
Sh2d4a
Nfkbil1
NM_001024360
Slc9a3r1
Dip2b
Gphn
Tcea2
Dyx1c1
C4bpa
RGD1303271
Cdh23
Rshl2
Sorl1
Timm10
Btbd6
Wasf1
Stag3
Serpinc1
Cyp7a1
Asph
Gpr63
RGD1307983
Surf1
Nr2f6
Atp1a1
Rdh7
Fbf1
Taok3
Dzip1l
ENSRNOT00000005791
Nle1
Wdr24
Foxo1
Mea1
Tsc22d1
Nudcd1
Kcnj2
Pik3ap1
Aqp2
Slc39a2
Chid1
NM_001025064
Arfip2
Perp
Pdpr
Ecel1
Vps28
Dpysl3
Ager
RGD1308461
Adam15
Cadps2
Pla2g2a
Kl
Mgmt
Chmp6
Asb3
Atp6v1c1
Slc28a1
RGD1564263
Neto2
Sult1c2
Atp6v1e2
Xpo7
Xab2
Rbm20
Fxyd1
Crabp1
Sec11c
Cthrc1
Ccl20
Cacna1h
RGD1306227
B9d1
Hat1
Ankrd15
Aldh1a3
Slc45a1
Prrx1
Calr3
Skap1
Casp7
Dtwd1
Cacnb2
NM_001109635
Bcas3
RGD1308319
Fam110b
Atp7b
Clta
RGD1561241
Ddx24
Gpr137b
Vnn1
Xrcc5
Spef2
Ogdhl
Syne1
Slc20a1
ENSRNOT00000023457
Dnase1l3
Mrpl50
Psen1
Rps11
Cacna2d3
Asah1
RGD1562010
Glp1r
NM_001047104
RGD1563892
Il1f10
Tusc4
Pib5pa
Cdca2
Spats2
Bdkrb2
Retsat
Unc93b1
Hivep2
RGD1359158
Tbccd1
B3galnt1
Dhh
Gdf10
Gal3st4
Tfg
Eif3h
Tmem216
Kcnh5
Ugt1a6
Cenpb
Akap8l
Ppp3cb
Hnrnpa1
RGD1310270
Dync1li1
Ptgds2
Rps26
Cplx2
Rassf1
Dnmt3b
Sgip1
Scamp1
Ykt6
Akt2
Gstp1
Plagl1
Mrpl35
Mtap
Adrb3
Clcf1
H2afz
Ccdc82
Tbc1d9b
Med10
Mbc2
Pde6d
ENSRNOT00000058619
Arhgef9
Btbd9
Dmn
Atf5
Lin54
RGD1565378
Tspan12
Ikbke
Ilf3
Alx3
Cd180
Ccdc154
Tm4sf1
Crygd
Emr1
Ubxn11
Zfp445
Slc17a6
Polk
Akr1d1
Stk17b
Cyfip2
Fbxo9
Rgs6
Eif2s1
Pole
Thsd7b
Ncr1
Palmd
Fgfr1op2
Alg9
Clcn5
Mdm1
Oit3
Dmrta1
Dgcr8
Rcan2
Nhej1
Hps6
Phka1
Col4a2
Degs1
Ncor2
Ppfia4
Apip
Mylk2
Eif1ad
Hsd17b13
Pon1
Hmbox1
Nfya
Ctsw
Lman1
Pdia5
Rfxank
Pipox
Tifa
Msi2
Dtx3
Zdhhc9
Rasl10a
Btd
Otop3
Scn9a
Uvrag
Spata19
Maob
Tmem79
Klhl28
Ccdc25
Ing3
Gpsn2
Plscr1
Csnk2a1
Dmd
Trim31
XM_001069024
F7
Jazf1
Sptlc1
Pcgf5
Pttg1ip
Osbpl3
Sdc4
Nhlrc3
Coro6
ENSRNOT00000001192
P2rx3
Anxa5
Cacna1e
Sirt3
Cnga4
ENSRNOT00000008011
Zyx
Chd6
Itga4
Faslg
Agtpbp1
Avpr1a
Grb2
Psmd6
Pign
Kcnip1
Prdm4
RGD1305587
Nnt
Prickle3
Ift122
Rapgef5
Dscc1
Pbk
Rab11fip1
Sra1
ENSRNOT00000059448
Ttc38
Grik2
Wfikkn1
Eif4b
Psen2
Cyp11a1
Rhbdd3
Mtx2
Fbxo7
Cdc14a
Etf1
Dlk1
Miox
Ppp2cb
RGD1305613
Slc2a2
Alg3
Slc7a3
S71317
Elac2
Gucy2e
Klf10
Aamp
Ankrd10
Prpf8
Il5
Snrpn
Flrt3
Kcnj10
RGD1311899
Prdm6
Cops7b
Igf1
Psmd13
Lrrc61
Dnali1
Atp1b2
Hexb
Cit
Lin7b
Omp
Znf839
Lrrc57
Slc6a1
Csnk1d
Aldoc
Abhd14b
Dph5
Lpcat1
Acr
Tex15
Ptger4
Sc5dl
Iyd
Osbpl6
G3bp2
Lama4
Ntrk2
Dio3
Cry2
BC103733
Hagh
Eaf2
Fen1
Map2k4
Pik3cb
Map4
Crb3
Cox4nb
Glp2r
RGD1308114
Crtap
Slco2b1
NM_001024293
Pqlc2
Abhd11
Isca1
Spsb1
RGD1307929
Limk2
Brpf3
Hfe2
Rif1
Arl9
Cdh2
Mrpl37
Sox10
Ddc
St8sia6
Fat2
Shroom2
Paqr8
Avpr1b
Pax9
Myd116
Cpne7
Sod3
Rhov
Arhgef3
Erf
RGD1311723
Ddah1
Gle1
Abca4
RGD1308626
Fit1
Rxrb
Sephs1
Gpr20
Tmem100
Slc30a10
Pbrm1
Bnipl
Hsd17b3
Myom1
Tor3a
Rnf185
Camk2g
E2f5
NM_001005904
ENSRNOT00000036357
Sema6a
Cryl1
Tmem37
Casr
Vsig4
Ide
ENSRNOT00000020379
Ugcgl1
Ugcg
Bbs9
XM_346078
Qser1
RGD1306008
Tram1
Nrbp2
Gpatch3
Ttyh2
St6galnac2
Sfmbt1
Fgg
Cad
Slc2a3
Notch2
RGD1307943
C9
XM_001070120
Jmjd2a
Rnf165
Ankrd11
Akr1b8
RGD1565218
Bcas1
Napa
Shroom3
Il24
Slc25a40
Nrcam
Hsp90aa1
Rai2
RGD1559923
Slc1a4
Snupn
Arhgap28
Col2a1
Mmp3
NM_001014007
Ccdc153
Fshb
Gng12
Pitpnm1
Impa2
Znf775
ENSRNOT00000020124
Pfkfb4
Rcan1
Acadm
Aqp9
Tmem30a
Aifm1
Rev3l
Pop4
Serpini1
Golsyn
RGD1560398
Pdia4
Sin3a
Figf
Ankrd28
Slc6a13
Ccrk
Stfa3
Snx10
Tiparp
Siva1
Tbx3
ENSRNOT00000021863
Gpr4
Rhpn1
Fam102b
Mfi2
Flcn
Layn
Dnajc15
NM_001024334
Ppp6c
ENSRNOT00000024655
Fut2
Pklr
Tob1
Sec62
Nf1
Tiam1
RGD1564964
Mlxipl
Mocos
Slc46a1
Osbpl11
Lynx1
RGD1304822
Ph-4
Fktn
Ppargc1a
RGD1308087
Rbm14
Hadhb
ENSRNOT00000008274
Pigk
ENSRNOT00000045241
RGD1563550
Ralgds
Lpin2
Xylt2
Egfl6
RGD1565496
Gnaz
Nploc4
Zcchc11
Npdc1
Foxd4
Bub3
Sorbs3
Plxna3
NM_022253
Cybrd1
Tank
Cpe
ENSRNOT00000000472
Tcrg
Apoa1bp
Shisa2
RGD1560394
Ell2
Fbln1
Btbd10
Ybx1
Igfbp4
Ache
ENSRNOT00000055100
Kap
RGD1306576
Cldn11
Cyb5r2
Parp8
Pde11a
Ppm1k
ENSRNOT00000041549
Gamt
Usp47
Mb
Negr1
Fam46a
Il10
Tial1
Slc2a8
Rtn4rl1
Ubxd6
Stbd1
Clec1b
Tmem132a
N4bp1
Wdsub1
ENSRNOT00000007809
Slc25a32
Wdr22
Kcnk10
Calm2
Erich1
RGD1305679
Tcf7
Sult1a1
Sh2b3
RGD1359508
Kctd13
Galnt9
Prkch
Ccdc87
Pbx1
Dynll1
Tomm40b
Unc5d
Acot3
Arl1
Csrnp2
Ntrk3
Banf1
RGD1563458
RGD1305733
Meis1
Ttc33
Slc22a23
Vkorc1l1
B4galt6
Tef
Map3k1
Tcfap2a
Eif2s2
Tia1
Fcnb
Bcl2l11
Mat1a
Mmrn1
Pxk
Kcnk6
Cpne3
Abcb9
Galr1
Ccdc150
Stk19
RGD1304592
Kcns2
Cyp4a8
Atxn10
RGD1305413
Map1b
Tmem8
Ankrd22
Gp9
Marveld2
Ccdc132
Slc8a3
Pkmyt1
Clk1
Fbln5
Lta
Ccdc127
H2-Ea
Clec16a
Chrna2
Wrb
Cyp2j16
Grap
Vps39
Abhd8
Stx3
Ftsjd2
Cpn1
Cdh6
RGD1564804
RGD1307799
Tmem123
Rnf135
Pold3
NM_001006979
Nob1
Znf608
Chtf18
Htra1
Ankrd45
Rbm15b
Lhfpl4
Fts
Slc32a1
Zfyve20
Ush1c
Atm
H2afy
Magee1
Mpped2
Cav2
Cep78
Txk
Ikbkap
Fam48a
Nfkbid
RGD1311640
Pitpna
Sgol1
Arhgap25
Ntf3
NM_001103355
Prmt2
Wdr68
Vps36
Gp2
Cbfa2t3
Fam164a
Enox2
Hadh
Id4
Ppp3r1
Wwc1
Has1
Smagp
Sncaip
Map7d1
Hsd11b2
Tmem176b
Scn4a
Rab11b
Efna5
Klf15
Uqcrc2
Bbc3
Dmrtb1
Slc22a8
Bmp5
Gpr110
Bclaf1
Slc28a3
Arl8b
Kmo
Cntn1
Ascc3
Ctcf
Shprh
Ptpn3
Mtf1
Ube2q1
Neu1
Nt5c3l
RGD1309710
Scp2
Kitl
Eif1a
Ndnl2
Pts
Gmds
Lrrc14
Gba2
Tcfap2e
Cdon
Ecop
Nudt18
Usp4
Neurog1
Pfkfb2
Sstr1
Mif
Optn
RGD1309106
XM_219960
Dbil5
Csda
Sfxn1
Itpr2
Abcf1
Pla2g6
Orai1
Mier3
Aaas
ENSRNOT00000032159
Mcts1
Mre11a
Sall1
Car5b
Mmel1
Plk3
Ccr5
RGD1308059
Mbd3
RGD1307890
B3gnt5
Ccl4
Fmo3
Ahr
Scye1
Pgrmc1
Atp11a
Dnajc9
XM_576697
Chchd8
Fibin
Stip1
Ttc18
RGD1305347
Stk10
NM_001077590
Tgds
Gtf2h1
C3
Tle1
Hmgcs2
Dom3z
Per2
G7c
Utp15
Ns5atp4
Ppm2c
ENSRNOT00000011542
RGD1562464
NM_001109655
Rpusd4
Hnrnpc
Ano4
Gstt1
Dvl1
RGD1307396
Rdh12
Scpep1
Guca2a
Camk1g
Heatr6
Adcyap1r1
Zfhx3
Tg
Kcnk1
Acss1
Tex264
Xylb
Utp18
Gstcd
Mlf2
Tmem45b
Ppfia1
Ptprh
Slc26a8
Zfp382
Tmem77
Pafah1b3
Abhd5
Rhcg
Sucla2
Skip
Acvrl1
Tbc1d22b
NM_001024340
ENSRNOT00000042647
Fkbp4
RGD1564019
Cib2
Ebpl
Ret
Aak1
Rnuxa
Atp6v0a2
Pex12
Bcdin3d
Atp6ap1
Trpv6
Slc26a5
Snx16
LOC680308
Irf2
ENSRNOT00000045570
Myoz1
Gzmk
Nt5dc3
Mcm8
Dtx4
Hsbp1
NM_001025123
S1pr5
Ffar2
Cd40lg
Anapc7
Batf2
Cdc42bpa
RGD1303142
Znrf4
NM_001008386
Osgep
Pggt1b
Hoxc9
Polr3f
Ak2
Mtmr6
Scamp3
Bwk1
Cep97
Ccdc124
Mlh3
Grasp
Lactb2
Robo2
Cnrip1
Allc
Chst7
Dlc1
RGD1311870
Ptpn18
Clpx
Mier2
Adamts12
Nup85
Klf1
Mx2
Znf511
Usp9x
NM_001034154
Mum1
Cryz
Csgalnact2
Fmo2
Ctdspl2
Ldlr
Tsen34
Syt16
Vcp
Klhl8
Dnah9
Pik3r3
Homer3
RNS00086749
Ngfrap1
Adm
P2rx4
Eef1g
Uba3
Atxn3
RGD1310571
RGD1305274
Rps27a
Hint1l
Fstl4
Amacr
Drd4
Olr226
Ckm
Laptm4a
Fanca
Sgk2
Pcdh9
Gjb1
Rassf9
Nucb2
Rpn2
Glrb
Trp53inp1
Chchd1
Hrsp12
Cpb2
NM_001009180
ENSRNOT00000022924
Srpx
Hexim2
Pepd
Fancl
NM_022203
Ing1
Ddx39
Map2k2
Plekha4
Prop1
Aldh16a1
ENSRNOT00000024174
Bcl2l13
Gpc3
Col11a2
Gls
C3ar1
Nfs1
Lrrc15
Rasd1
Rxra
Whsc1l1
Kpna1
Smarcb1
Sccpdh
Ica1
Rbm35b
Zbtb40
Ccdc63
Opn1sw
Pnmal1
Gpn2
Lrrc18
Slc29a1
Poli
Zfp281
Cnksr3
Cmpk2
ENSRNOT00000005042
Sbno2
Grm8
Steap4
Tbxas1
Aldob
Gart
ENSRNOT00000046311
Brd1
Fkbp3
Zc3h8
Slc2a1
Pcsk9
Rgs9
Slc22a3
Uhmk1
Wdr23
Pou2f1
Zfp395
Pigl
Tmem14a
Pcm1
RGD1559513
Wdr18
Med8
Gja4
NM_001025147
RGD1564382
Tdo2
RGD1562582
Phb2
Idh2
Lrfn1
Apcs
Hivep1
Maml1
LOC679572
Cdkn2aip
Zfyve28
Myo18b
Pctk1
Atp1b4
ENSRNOT00000005355
Btg3
Selt
Lcp2
ENSRNOT00000056246
Dclre1c
Snap91
Gbp2
Ifngr2
Ebna1bp2
Oprm1
Tecta
RGD1308221
Sec23b
Myom2
Mum1l1
Ccl5
RGD1307966
Tmem171
Mapk8ip3
Tes
RGD1311517
Cpa6
Prpf18
Aars
Espl1
Nkx2-1
LOC680899
Slc24a1
Dnase1
Msn
Kcnh1
Mrap
Eef1a2
Pcx
Scyl1
Zfp329
Spata7
Ikbkb
Cnot2
Ptprn2
Tpd52l1
Ptpn12
Sox6
Ostm1
RGD1564209
Spa17
Nr6a1
Ggt1
Clic5
Dmrt1
Setd5
Lmo7
Tdrd7
Slc35b1
Slc25a19
Gabrg2
Gtpbp1
NIPBL
RGD1305627
N6amt1
Scg5
Casc3
Stc1
Pnpla3
Cryaa
Wdr77
Dusp12
RNG00227539
Acin1
Cpsf3l
Jdp2
Camk2n2
Dkk3
Slc25a34
Tm9sf3
Nedd4l
Ankrd55
Hars2l
Senp1
Gars
Echdc2
Wipf3
Abcg4
Cacna1c
Crp
Trem2
Slc25a17
Tbc1d21
Ptgis
Tmem160
Meis3
Fbxo8
Tmem2
Serpind1
ENSRNOT00000027351
Pax3
Aplnr
Col9a1
Slain2
LOC690769
RGD1564722
C1qa
Pros1
Slc33a1
Gpr37
P2rx1
Anxa1
Abcb6
ENSRNOT00000017776
RGD1359713
Glud1
Zfp438
Zc3h12d
Ncoa7
Cog8
Rkhd2
Dusp27
Smad4
RGD1359201
Atp6v1e1
Pcnxl2
Ep400
NM_001024296
Nln
Rab6a
NM_001037734
Rnd1
Stk38
Azin1
Slc26a7
Cd69
Ndufa6
Tmem178
Amd1
RGD1308290
RGD1304567
Fadd
Ccnt1
Snrpa
Gtdc1
Zfp367
Tox
Dnase2a
Tbkbp1
Chd2
Vwa1
Cbr1
Parp3
Cnn3
Camk2a
Pkp4
Wee1
Acadvl
Phf15
Armcx1
Ttc19
Egr1
RGD1565043
rCG_34148
Vegfc
Hmgcr
Fabp9
Sdsl
Fbxw11
RGD1560242
Penk1
RGD1310958
Hopx
RGD1565685
Angptl4
Znf483
Sirt6
Cnot7
Amh
Fdx1
Plcb4
Mt4
Scrg1
Acvr1b
RGD1308874
Nolc1
Blmh
Trib2
Txndc16
Lgals8
Mtrr
Kif23
Actl6b
Cldn8
Sco1
Psmd4
Akap9
Hmbs
Zdhhc7
Armc1
RGD1306772
Zc3hav1
Qk
Pole3
Pfkfb1
Psma1
Psma6
Rangrf
Abcb4
Thop1
NM_001006992
Frem3
Slc2a5
RGD1563331
Bambi
Syncrip
Nlgn3
Apoe
Polr2f
Cuta
Rgc32
Dpy19l3
Sipa1
Cspg5
Sept2
Ltbr
Ppp2r5b
Pthr1
RGD1305225
Klhl15
Gria4
Reps1
NM_001014137
Dbc1
Spaca5
Stx18
Alkbh3
Ophn1
Fahd1
Has2
Dbh
Habp4
Cdkn2c
Irg1
Cpt1b
Vamp1
Slc39a11
Dnahc2
RGD1562426
Gabrq
Enah
Fut1
Numa1
RGD1310552
Spred1
Mrpl19
LOC691543
Tspan9
Tmem147
Dnajb9
Fnbp1
Them4
Tcea3
Mrto4
Elavl2
Cd93
Kif3c
RGD1562044
Trappc9
Ehhadh
NM_199506
Dak
RGD1563574
Gif
Trpm4
Iqgap1
Cited2
Tceb3
Fos
NM_001037795
Dennd2d
Traf3
NM_001101008
Ttll11
Slc22a1
Inhbe
RGD1310185
Utp20
LOC691024
ENSRNOT00000025322
Slc22a5
Ccng2
Flii
702822557T6
FAM50A
NM_001044266
Tap1
Chm
Dr1
Slc16a8
Gpc5
Mafb
Impa1
Pld4
Galp
NM_001033889
RGD1308165
Pus1
Slc2a6
Slc1a1
Vrk3
ENSRNOT00000035486
C1galt1
Gps2
NM_001039044
Trpv4
RGD1306880
Alg12
Ankrd42
Smtn
RNG00272382
Acsf3
Rbms1
Ift172
Mak16
Ogfod1
Adam19
Gpbp1l1
Pdik1l
Sept9
Polr2i
NM_001025133
Fam151a
Tbc1d14
Rhbg
RGD1562344
Solh
Ywhab
Tnfrsf21
Hes1
XM_001077885
Paqr9
Mogat1
Fam100b
Rpp30
Cndp1
Ado
Alg8
Git2
Dysfip1
Lrrc8c
Pspc1
Slc7a2
Rpa1
Cpeb2
Grin2c
Zbtb44
Mapk13
RGD1306058
Pnrc1
Atp6v1g1
Ggt5
ENSRNOT00000032309
ENSRNOT00000004563
Acsl1
Ciita
St3gal5
Mical2
Grpr
RGD1307980
Cyp24a1
Tmed9
Chn2
Adprhl1
Cnot8
Lonrf1
Unc13d
Fam108b1
Itga11
Rtn4
Ccno
Dnalc1
Pex26
Pax6
Axin2
Cnn1
BC158670
Casp6
Znf706
RGD620382
Srr
Rshl3
NM_001014047
Dpyd
Ap2a2
Mettl11b
Kif5a
Il1rapl1
Cdh17
LOC303566
RGD1306500
Tpp2
Myl9
FAM120C
RGD1359380
Tubb2c
Ndufs7
Unc5a
Rbp3
Calcrl
Srgn
RGD1560225
Pcdh17
Klf6
Gucy1b3
Il12b
Epha5
Ubap1
Olr1356
Arid5b
Cdc25c
Gfap
Nags
Clpp
Nae1
Rictor
Irak1bp1
Cdc73
Zbtb10
Endog
Txndc13
Tada2l
Cd38
Ilkap
Fkbp15
Alad
Cd36
Golim4
Vta1
Tmem126a
Cep55
Ptprf
Trim8
NM_001109627
Impdh1
Pvrl1
Igfbp1
Cyr61
Rasip1
Slc16a11
Exph5
Prkcc
Csnk1a1
Sec23a
Tead2
ENSRNOT00000021705
Fam151b
Klhdc1
Tspo
ENSRNOT00000022945
Dut
Got2
Brca1
Wdr60
Tmpo
Gulp1
RGD1306595
Nek1
Hip1r
Nme7
Gstm5
Lck
Itgbl1
Lamp1
Synpo
Rabgef1
Dhrs1
RGD1305235
Fbxl3
Clcn4-2
Col18a1
Lsm5
Gpi
Spata21
Asns
Nr1i2
Ctnnd2
Gnl3
Thap11
Npas3
Psmc5
Acot12
Rab2a
Sncg
Adrbk2
Slc34a2
Slc7a9
Man2a1
RGD1306962
Tekt3
Slc25a35
Ccdc68
Snx15
Stk39
Cyp3a9
Nap1l5
Col11a1
AW142999
Cdh15
Zmynd12
Crls1
Mif4gd
Fam179a
Tmem206
Aoc3
Mett10d
Col5a3
Atcay
Comt
Fam129b
Ktelc1
Rom1
BC158762
RGD1308544
Atf7ip2
Opn4
Tmem163
Wnk1
Ppil5
Eps8l3
Orc5l
Exod1
Zmym1
B9d2
Slc7a8
Iqcg
ENSRNOT00000012041
Pth
Dhcr7
Josd1
Ptgfrn
Pea15a
Hsd11b1
Samd14
Peo1
Ptpn4
RGD1566017
ENSRNOT00000028553
Arih2
Pcdh24
Tbc1d10c
Acads
Hkr3
Lamb2
Gfpt1
Hs2st1
Ywhaz
Btbd1
Ubxd3
Casc1
Bat5
Ces7
Rhd
Slc5a1
Trpm6
Arrdc2
Cirh1a
Ugt2a1
Prkcz
Dus3l
Ctbp2
Scg2
Cst3
Fah
Tmem17
Rc3h2
Dhx58
NM_001025125
Ryk
Acta1
Yipf6
Nexn
Tat
Per3
Vwce
Slc25a25
Rsb66
Cldn1
Pmch
Rbm9
Agmat
Kcnn2
Cenpn
Vcpip1
Exoc6
Coro1a
Cfhl1
Emx2
Mysm1
Orc3l
