# Supplementary material for: Meta-analysis of Inter-species Liver Co-expression Networks Elucidates Traits Associated with Common Human Diseases
Source: PLoS Comput Biol. 2009 Dec 18;5(12):e1000616. doi: 10.1371/journal.pcbi.1000616 (PMC2787626; doi:10.1371/journal.pcbi.1000616)
Supplement: Table S13 — List of 395 candidate lipid-associating genes by integrating GWA results, cis eSNP and conserved co-expression modules. RefSeq IDs, symbols and chromosomal location for each gene are shown in the table. (0.06 MB XLS) [file pcbi.1000616.s021.xls]

## Sheet: Table_S3
Table S13. List of 395 candidate lipid-associating genes by integrating GWA results, cis eSNP and conserved co-expression modules. RefSeq IDs, symbols and chromosomal location for each gene are shown in the table.
Accession ID	Gene Symbol	Chromosome	Start Position	End Position
NP_002472	PPP1R12B	1	200584452	200824320
NP_000341	ABCA4	1	94230978	94359298
NP_005948	MTHFR	1	11768367	11789564
NP_115699	TMEM79	1	154519349	154528860
NP_078802	EPS8L3	1	110094224	110108093
NP_079173	PAQR6	1	154479830	154484471
NP_940948	SPATA21	1	16594762	16636506
NP_849196	SERINC2	1	31654998	31680114
NP_006841	IL24	1	205137411	205157788
NP_001036158	---	1	52871603	52907925
NP_115508	HORMAD1	1	148937160	148959985
NP_065859	SIPA1L2	1	230600334	230843752
NP_001277	CLCN6	1	11788793	11825788
NP_001006944	EPHA8	1	22762590	22802674
NP_775913	FAM80A	1	42619054	42662487
NP_004472	GALNT2	1	228269578	228484569
NP_000897	NPR1	1	151917736	151933091
NP_000441	SELE	1	167958404	167969844
NP_000920	PLA2G5	1	20227258	20290980
NP_640333	C1orf105	1	170656450	170704590
NP_000291	PLA2G2A	1	20174511	20179496
NP_064510	SLAMF8	1	158063102	158073906
NP_057317	PADI3	1	17448179	17483314
NP_003627	KCNAB2	1	5974113	6083840
NP_056256	OLFML2B	1	160219605	160260268
NP_055404	PLA2G2E	1	20119384	20122697
NP_002014	FMOD	1	201395247	201586912
NP_005140	TBX19	1	166461865	166550286
NP_055453	PLCH2	1	2347278	2426829
NP_002950	SORT1	1	109653709	109742096
NP_004971	KCND3	1	112114807	112333300
NP_037490	PADI1	1	17404206	17445088
NP_001010922	C1orf178	1	114220958	114231726
NP_066566	DAB1	1	57233039	58784989
NP_006305	CNKSR1	1	26376572	26388964
NP_796376	SYT2	1	200826346	200946168
NP_002370	MATN1	1	30956712	30970493
NP_002401	MGAT5	2	134725638	134922938
NP_079119	CYBRD1	2	172087229	172122891
NP_067675	TRIB2	2	12774465	12800311
NP_002821	PTPN4	2	120233676	120451507
NP_002837	PTPRN	2	219862590	219882464
NP_689596	DIS3L2	2	232534535	232916922
NP_777559	FBXO36	2	230495261	230683962
NP_653312	KLHL23	2	170259246	170316642
NP_115652	RHBDD1	2	227408983	227572161
NP_003457	PAX8	2	113688564	113752968
NP_061720	DNAH7	2	196310671	196643975
NP_055524	USP34	2	61268094	61551493
NP_004312	KIF1A	2	241301853	241408398
NP_002243	KCNS3	2	17922594	17977705
NP_000618	LTBP1	2	33025895	33478077
NP_057525	CRIM1	2	36436572	36631781
NP_079071	TM4SF20	2	227935120	227952264
NP_006207	SERPINE2	2	224548121	224612276
---	---	2	84734299	84900224
NP_004873	---	2	174921125	174968689
NP_115935	TRIM54	2	27358934	27383811
NP_001008743	---	2	108230082	108248239
NP_065086	PLSCR4	3	147392815	147451656
NP_002890	RBP1	3	140718970	140741361
NP_150284	CAMK2N2	3	185459696	185461945
NP_001033794	GPR149	3	155538155	155630198
NP_001012337	ROPN1B	3	127170717	127184986
NP_067640	SENP2	3	186786724	186831693
NP_940906	PAQR9	3	144150695	144164945
NP_872434	CCDC37	3	127596471	127638088
NP_004414	DVL3	3	185355869	185374092
NP_000379	CASR	3	123288199	123488032
NP_078788	LRRC2	3	46531916	46596576
NP_004523	MUC4	3	196959307	197023545
NP_150279	BOC	3	114413101	114488993
NP_003462	KCNAB1	3	157321030	157739621
NP_009016	FSTL1	3	121595816	121652535
NP_057643	PEX5L	3	181000743	181237419
NP_001020239	---	3	35652840	35810992
NP_001030175	KCNIP4	4	20339328	21559472
NP_065910	SHROOM3	4	77575276	77923430
NP_006197	PDGFRA	4	53938762	54859168
NP_065828	SORCS2	4	7245275	7795463
NP_066023	ZFYVE28	4	2241122	2390168
NP_699174	ENPP6	4	185246853	185376053
NP_000847	GUCY1A3	4	156807327	156872947
NP_001074	PDE5A	4	120377177	120769591
NP_004353	CLGN	4	141529058	141568262
NP_000078	CNGA1	4	47632750	47713367
NP_079363	---	4	48683021	48758852
NP_001864	CPE	4	166519540	166638932
NP_056208	---	4	76077321	76194347
NP_036577	SPON2	4	1150721	1156602
NP_001017369	SC4MOL	4	166468267	166483761
NP_996802	ARL9	4	57066131	57084815
NP_001083053	---	5	7883491	7904992
NP_061731	PCDHA5	5	140181405	140372113
NP_061732	PCDHA6	5	140187746	140372113
NP_002178	IL12B	5	158674368	158690059
NP_776190	---	5	64049735	64100252
NP_001025057	PFN3	5	176759713	176760243
NP_001360	DNAH5	5	13743436	14064847
NP_001096045	SNAG1	5	53849349	53878173
NP_775760	---	5	41033878	41113219
NP_001093205	CKMT2	5	80564894	80597973
NP_000328	SGCD	5	155115255	156125623
NP_002011	FLT4	5	179961112	180009206
NP_001028284	PAIP2	5	138705417	138733307
NP_002430	MSH3	5	79986049	80208389
NP_001032409	CYFIP2	5	156625668	156755184
NP_683513	CCL28	5	43412504	43448245
NP_689835	MIER3	5	56251185	56303259
NP_612462	RAB3C	5	57914670	58183162
NP_078853	SH3TC2	5	147909892	148422930
NP_000578	C7	5	40945280	41018796
NP_005451	SNCAIP	5	121675718	121827693
NP_055897	FSTL4	5	132560050	133219113
NP_775736	COL23A1	5	177597224	177950162
NP_689763	SH3RF2	5	145296334	145441529
NP_005233	F2RL1	5	76150609	76166895
NP_061730	PCDHA4	5	140166842	140372113
NP_061729	PCDHA3	5	140160966	140372113
NP_002386	ME1	6	83976827	84197733
NP_786923	OLIG3	6	137855028	137857224
NP_008959	TRIM31	6	30178654	30188846
NP_612636	C6orf142	6	53991672	54239040
NP_705691	MDGA1	6	37452130	37773744
NP_059989	ARID1B	6	157140756	157573603
NP_055833	DOPEY1	6	83834103	83937782
NP_542410	COL11A2	6	33238436	33268254
NP_056160	DAAM2	6	39868119	39980626
NP_872345	RP11-444E17.2	6	44355879	44373405
NP_005882	ACAT2	6	160102978	160120077
NP_001074420	PLAGL1	6	144303129	144427428
NP_000586	LTA	6	31647660	31650080
NP_060949	ECHDC1	6	127651549	127706447
NP_060110	LRRC16	6	25387284	25728737
NP_004553	PARK2	6	161688442	163068793
NP_036420	TRAM2	6	52470160	52549821
NP_054860	CNTNAP2	7	145444385	147749019
NP_000229	KCNH2	7	150272981	150306335
NP_000656	ACHE	7	100325551	100332475
NP_660090	ZNF498	7	99052504	99174065
NP_060019	EPDR1	7	37926687	37958065
NP_001082	ABP1	7	150157001	150189312
NP_001011666	CREB5	7	28305464	28832036
NP_005683	ABCF2	7	150535855	150555250
NP_060091	ALKBH4	7	101883701	101892315
NP_006204	PHKG1	7	56115383	56128183
NP_112198	RNF32	7	156117523	156162579
NP_057272	ACTL6B	7	100078661	100092020
NP_076431	LRRC61	7	149637562	149666177
NP_001094781	TMEM176B	7	150119308	150129383
NP_001699	OPN1SW	7	128199782	128203087
NP_060957	TMEM176A	7	150128771	150133141
NP_005932	MMP16	8	89118575	89408892
NP_078921	ZMAT4	8	40507269	40874500
NP_808880	C8orf37	8	96326322	96350613
NP_004453	FDFT1	8	11690490	11734226
NP_000671	ADRA1A	8	26661583	26780677
NP_006756	TUSC3	8	15442100	15666527
NP_006198	PDGFRL	8	17478214	17545655
NP_001003954	ANXA13	8	124762215	124818847
NP_612464	CTHRC1	8	104452908	104464399
NP_001014	RPS20	8	57142364	57149623
NP_056069	KIF13B	8	28980713	29176560
NP_066933	COL14A1	8	121141199	121453454
NP_003146	STC1	8	23755378	23768265
NP_060910	PAG1	8	82042602	82186858
NP_065748	KCNS2	8	99508425	99514252
NP_689978	C8orf46	8	67568301	67593293
NP_001969	EPB49	8	21967026	21995982
NP_006639	WNK2	9	94987019	95122675
NP_056412	GPSM1	9	138341752	138373878
NP_001077005	FGD3	9	94749421	94838339
NP_671735	C9orf25	9	34388182	34448568
NP_005038	PSMD5	9	122617595	122645027
---	---	9	93934936	93940732
NP_003549	PIP5K1B	9	70510432	70813911
NP_000188	HSD17B3	9	98037409	98104255
NP_001018126	---	9	102380156	102389992
NP_877432	ZNF438	10	31173567	31360860
NP_006248	PRKCQ	10	6509110	6662269
NP_000226	LIPA	10	90963306	91164362
NP_068600	HPSE2	10	100208864	100985622
NP_065130	CAMK1D	10	12431546	12911741
NP_653188	BTBD16	10	124020810	124087666
NP_001014797	KCNMA1	10	78299364	79068133
NP_055476	FAM53B	10	126295638	126468897
NP_001020247	CUGBP2	10	11087264	11418678
NP_653191	ANKRD22	10	90569638	90601712
NP_003052	SLIT1	10	98747784	99015874
NP_001140	ANK3	10	61458165	62176507
NP_003078	SNCG	10	88708310	88712997
NP_056305	SEC31B	10	102236392	102279618
NP_997255	SH2D4B	10	82287637	82396296
NP_937791	CPXM2	10	125455718	125689769
NP_001006940	LRRC18	10	49787534	49813248
NP_116193	C10orf22	10	64234521	64238244
NP_777594	SCN4B	11	117509301	117528753
NP_037534	FADS1	11	61323673	61415582
NP_061114	B3GAT1	11	133753609	133787022
NP_001092264	C11orf56	11	6189139	6212517
NP_001922	DLAT	11	111400747	111440324
NP_004256	FADS2	11	61340303	61391401
NP_060689	CCDC87	11	66114215	66117130
NP_055167	POU2F3	11	119616112	119695863
NP_001018067	DKK3	11	11941120	11987493
NP_444282	CATSPER1	11	65540799	65550564
NP_000786	DRD2	11	112785527	112851623
NP_060338	TTC12	11	112690460	112759476
NP_057057	GAL	11	68208558	68215223
NP_001032406	CNGA4	11	6212699	6222283
NP_872409	ANKRD42	11	82576155	82646974
NP_003347	UCP3	11	73388981	73397778
NP_056128	ARHGEF12	11	119712422	119865855
NP_036236	BACE1	11	116661626	116704207
NP_055972	PHLDB1	11	117982422	118033951
NP_795344	CCKBR	11	6237541	6249933
NP_006099	SPON1	11	13940489	14246222
NP_653266	SESN3	11	94545742	94603894
NP_004617	WNT11	11	75575018	75599451
NP_065694	C11orf16	11	8898198	8911129
NP_057648	CEND1	11	777103	780126
NP_001073004	ART5	11	3616311	3620122
NP_000788	DRD4	11	627304	630703
NP_001077395	ASRGL1	11	61861349	61917463
NP_859072	FOXR1	11	118347626	118357211
NP_003851	BANF1	11	65526125	65528193
NP_775796	C11orf42	11	6183373	6188935
NP_001611	AHNAK	11	61957589	62070908
NP_079374	MOGAT2	11	75106512	75121651
NP_000793	FOLR1	11	71578249	71585014
NP_002277	LAG3	12	6751930	6757880
NP_001026871	NT5DC3	12	102688360	102759105
NP_002693	POU6F1	12	49869210	49897744
NP_065106	TMEM16B	12	5542080	5925659
NP_076417	AACS	12	124115877	124193826
NP_115676	TCHP	12	108822461	108875457
NP_055046	VAMP1	12	6440603	6450326
NP_001962	ELA1	12	50008493	50026730
NP_006413	AKAP3	12	4594937	4628474
NP_004068	CS	12	54951749	54980442
NP_055769	RPH3A	12	111714055	111821065
NP_640334	FGD4	12	32546243	32690249
NP_002225	KCNA5	12	5023345	5026209
NP_000891	MGP	12	14925119	14930095
NP_056162	RIMBP2	12	129446633	129766779
NP_001013657	---	12	46863665	46865976
NP_054752	METTL7A	12	49604800	49612567
NP_001034570	ETNK1	12	22669275	22734875
NP_079255	MCF2L	13	112604508	112802054
NP_000612	HTR2A	13	46305513	46368995
NP_004457	GPC5	13	90848887	92317486
NP_008915	CLDN10	13	94883858	95053218
NP_004106	FGF14	13	101173036	101852125
NP_004230	TRIP11	14	91505613	91576156
NP_000614	BDKRB2	14	95740768	95780536
NP_055978	TRIM9	14	50511732	50632529
NP_941959	RAB15	14	64482287	64508551
NP_149107	NEK9	14	74618574	74663501
NP_079010	CLMN	14	94724487	94855994
NP_068590	SAV1	14	50168527	50204806
NP_071356	EGLN3	14	33463171	33490037
NP_056999	SPG3A	14	50068273	50169532
NP_066984	KCNK10	14	87721005	87863004
NP_001073136	TITF1	14	36055352	36059167
NP_055809	MAPKBP1	15	39853923	39907343
NP_002411	TRPM1	15	29080828	29181221
NP_004718	SLC24A1	15	63690622	63735652
NP_006284	TYRO3	15	39638523	39658828
NP_002657	PLIN	15	88008602	88023652
NP_001996	FES	15	89228680	89240010
NP_115888	C15orf41	15	34659126	34889740
NP_079441	ELL3	15	41852089	41878623
NP_005150	ACTC1	15	32867588	32875219
NP_065711	GJA9	15	32831933	32834074
NP_001012987	ADAL	15	41410216	41433386
NP_001005407	CACNA1H	16	1143241	1211772
NP_001035202	MYH11	16	15704493	15858388
NP_055309	TNRC6A	16	24620440	24745049
NP_001035529	MAPK8IP3	16	1696195	1760319
NP_003924	BAIAP3	16	1323654	1339443
NP_071449	XYLT1	16	17103680	17537113
NP_009176	ATXN2L	16	28617710	28756057
NP_057195	TELO2	16	1483364	1500456
NP_116324	MT4	16	55156461	55160370
NP_055242	CPNE7	16	88169676	88191155
NP_000327	SCNN1B	16	23221091	23300121
NP_612392	---	16	69000367	69277455
NP_001072980	---	16	10762277	10820122
NP_001034	SLC6A2	16	54247548	54297479
NP_005539	KARS	16	74219123	74240042
NP_001092003	CDK10	16	88274645	88290263
NP_078876	C16orf30	16	1518742	1545580
NP_001017967	MARVELD3	16	70217564	70233367
NP_444514	WFIKKN1	16	619239	624117
NP_653275	TEKT5	16	10628860	10696303
NP_071402	PRSS22	16	2842728	2848632
NP_036599	TPSG1	16	1211652	1405893
NP_005320	HAS3	16	67696967	67710118
NP_036500	OR2C1	16	3345889	3346925
NP_005945	MT3	16	55180767	55182500
NP_057457	WWOX	16	76691051	77804064
NP_570967	DYNLRB2	16	79132354	79142045
NP_003954	TM4SF5	17	4621927	4633253
NP_005431	RND2	17	38430783	38437583
NP_874364	FAM101B	17	290000	295959
NP_060958	TBX4	17	56884560	56917253
NP_065928	DNAH2	17	7561396	7677787
NP_056485	SENP3	17	7406042	7416009
NP_694942	USP43	17	9489304	9573728
NP_443148	RNF157	17	71651448	71747985
NP_644809	ORMDL3	17	35330820	35337380
NP_001028226	AIPL1	17	6267783	6279306
NP_055928	ZZEF1	17	3854487	3993063
NP_109590	RAI1	17	17525511	17655492
NP_055721	PPM1E	17	54188228	54422646
NP_061496	CACNA1G	17	45993427	46059624
NP_001020108	MINK1	17	4683350	4742137
NP_001087	ACLY	17	37276695	37328801
NP_060391	NPLOC4	17	77134356	77226781
NP_000826	GRIN2C	17	70349761	70368561
NP_839947	OTOP3	17	70443491	70457109
NP_114104	TEKT3	17	15147853	15185683
NP_000682	ALDH3A1	17	19581888	19592338
NP_001652	ARL4D	17	38831878	38834029
NP_001005498	RHBDF2	17	71978570	72009103
NP_945344	STAC2	17	34620315	34635566
NP_001294	COX10	17	13913443	14052717
NP_963860	SLC16A13	17	6880117	6884164
NP_001031	SHBG	17	7457988	7477425
NP_001669	ATP1B2	17	7494978	7501814
NP_006446	---	17	37211725	37222381
NP_038463	RAX	18	55085246	55091605
NP_689889	FBXO15	18	69891580	69966020
NP_001096619	---	19	51622842	51666660
NP_000695	ATP4A	19	40732784	40746400
NP_114103	CACNG6	19	59187353	59207730
NP_006554	KLF1	19	12856236	12859017
NP_777605	ZNF575	19	48721488	48732122
NP_149053	ATCAY	19	3547157	3879078
NP_775752	C19orf21	19	702125	715319
NP_733749	RASGRP4	19	43591530	43608785
NP_689691	ZNF583	19	61607529	61639216
NP_003240	THOP1	19	2736505	2764596
NP_001035120	CD37	19	54530239	54535671
NP_114147	USHBP1	19	17220984	17236573
NP_000632	IL11	19	60567568	60573643
NP_000545	CRX	19	53014514	53038396
NP_003589	TEAD2	19	54535668	54557526
NP_060199	EPS8L1	19	60275199	60291103
NP_071448	LIN7B	19	54309393	54313529
NP_115877	CNFN	19	47583013	47586284
NP_075560	ZSWIM4	19	13767273	13804044
NP_055725	ZNF507	19	37528355	37570411
NP_055085	SLC7A9	19	38013260	38052512
NP_055024	ETV2	19	40824486	40827613
---	SYCE2	19	12870893	12891086
NP_006273	STK4	20	43028533	43142031
NP_056383	PPP1R16B	20	36867761	36985081
NP_000952	PTGIS	20	47553817	47618135
NP_067071	CDH22	20	44235782	44377602
NP_009163	HRH3	20	60223411	60228718
NP_542119	SLC32A1	20	36786281	36791429
NP_055091	RBPJL	20	43368904	43379876
NP_003824	MATN4	20	43355499	43370583
NP_060015	HAO1	20	7811630	7869137
NP_071444	BIRC7	20	61337679	61342298
NP_055108	NPTXR	22	37544403	37569963
NP_005437	P2RXL1	22	19699441	19713119
NP_002641	PIK4CA	22	19391598	19543100
NP_001003812	OSBP2	22	29420067	29633811
NP_001034659	KREMEN1	22	27799065	27894321
NP_075380	RTN4R	22	18608939	18635922
NP_001088	ACR	22	49523489	49530593
NP_003605	GALR3	22	36549334	36551448
NP_005119	DOPEY2	21	36458703	36588442
NP_001001188	TRPM2	21	44594473	44687392
NP_001387	DYRK1A	21	37661105	37809550
NP_659428	C21orf29	21	44742202	44955923
NP_076927	TMPRSS3	21	42665016	42690024
NP_004618	WRB	21	39674109	39691691
NP_478066	FAM3B	21	41598067	41651524
NP_001013683	VSIG8	1	158070888	158099071
NP_003025	ST8SIA1	12	22237591	22378915
NP_079421	C10orf79	10	105879636	105982110
NP_982278	PPAPDC2	9	4652293	4655256
NP_065974	ZDBF2	2	206847765	206887407
NP_001005388	NFASC	1	203064404	203258572
NP_775866	ANKRD52	12	54917854	54938427
NP_001013712	---	12	50497943	50511968
NP_001033692	MARVELD2	5	68746698	68775592
NP_694566	PLB1	2	28572485	28721996
NP_005501	DOM3Z	6	32045566	32048200
NP_071895	RHBDF1	16	48058	63966
NP_003648	BCAS1	20	51986722	52120711
NP_000477	AQP2	12	48630790	48638931
